# Supplementary material for: {N′-[(E)-1-(5-Bromo-2-oxidophen­yl)ethyl­idene-κO]-4-methyl­benzohydrazidato-κ2 N′,O}(pyridine-κN)nickel(II)
Source: Acta Crystallogr Sect E Struct Rep Online. 2011 Jul 23;67(Pt 8):m1132. doi: 10.1107/S1600536811029114 (PMC3212192; doi:10.1107/S1600536811029114)
Supplement: Supplementary file 1 [file e-67-m1132-sup1.cif]

##############################################################################
#                                                                            #
# This CIF contains the data in a paper accepted for publication in          #
# Acta Crystallographica Section E. It conforms to the requirements of       #
# Notes for Authors for Acta Crystallographica Section E, and has been       #
# peer reviewed under the auspices of the IUCr Commission on Journals.       #
#                                                                            #
# Full details of the Crystallographic Information File format               #
# are given in the paper "The Crystallographic Information File (CIF):       #
# a New Standard Archive File for Crystallography" by S. R. Hall, F. H.      #
# Allen and I. D. Brown [Acta Cryst. (1991), A47, 655-685].                  #
#                                                                            #
# The current version of the core CIF dictionary is obtainable from          #
# ftp://ftp.iucr.org/pub/cif_core.dic.                                       #
#                                                                            #
# Software is freely available for graphical display of the structure(s)     #
# in this CIF. For information consult the CIF software page                 #
# http://www.iucr.org/resources/cif/software.                                #
#                                                                            #
# This file may be used for bona fide research purposes within the           #
# scientific community so long as proper attribution is given to the journal # 
# article from which it was obtained.                                        #
#                                                                            #
##############################################################################
data_I
_audit_creation_method     SHELXL-97
_chemical_name_systematic
;
{<i>N</i>'-[(<i>E</i>)-1-(5-Bromo-2-oxidophenyl)ethylidene-\k<i>O</i>]-4-
methylbenzohydrazidato-\k^2^<i>N</i>',<i>O</i>}(pyridine-\k<i>N</i>)nickel(II)
;
_chemical_name_common     ?
_chemical_formula_moiety     'C21 H18 Br N3 Ni O2'
_chemical_formula_sum     'C21 H18 Br N3 Ni O2'
_chemical_formula_iupac     '[Ni (C16 H13 Br N2 O2) (C5 H5 N)]'
_chemical_formula_weight     483.00
_chemical_melting_point     ?
_symmetry_cell_setting     monoclinic
_symmetry_space_group_name_H-M     'C 2/c'
_symmetry_space_group_name_Hall     '-C 2yc'
loop_
    _symmetry_equiv_pos_as_xyz
    'x, y, z'
    '-x, y, -z+1/2'
    'x+1/2, y+1/2, z'
    '-x+1/2, y+1/2, -z+1/2'
    '-x, -y, -z'
    'x, -y, z-1/2'
    '-x+1/2, -y+1/2, -z'
    'x+1/2, -y+1/2, z-1/2'
_cell_length_a     32.376(18)
_cell_length_b     6.145(4)
_cell_length_c     22.752(13)
_cell_angle_alpha     90.00
_cell_angle_beta     122.063(8)
_cell_angle_gamma     90.00
_cell_volume     3836(4)
_cell_formula_units_Z     8
_cell_measurement_reflns_used     2511
_cell_measurement_theta_min     3.16
_cell_measurement_theta_max     23.33
_cell_measurement_temperature     298(2)
_exptl_crystal_description     block
_exptl_crystal_colour     red
_exptl_crystal_size_max     0.21
_exptl_crystal_size_mid     0.16
_exptl_crystal_size_min     0.12
_exptl_crystal_density_diffrn     1.673
_exptl_crystal_density_meas     ?
_exptl_crystal_density_method     'not measured'
_exptl_crystal_F_000     1952
_exptl_absorpt_coefficient_mu     3.117
_exptl_absorpt_correction_type     multi-scan
_exptl_absorpt_process_details     '(SADABS; Sheldrick, 1996)'
_exptl_absorpt_correction_T_min     0.5606
_exptl_absorpt_correction_T_max     0.7061
_exptl_special_details
;
;
_diffrn_ambient_temperature     298(2)
_diffrn_radiation_type     MoK\a
_diffrn_radiation_wavelength     0.71073
_diffrn_radiation_source     'fine-focus sealed tube'
_diffrn_radiation_monochromator     graphite
_diffrn_measurement_device_type     'Bruker SMART CCD area-detector'
_diffrn_measurement_method     '\f and \w'
_diffrn_detector_area_resol_mean     ?
_diffrn_reflns_number     9451
_diffrn_reflns_av_R_equivalents     0.0435
_diffrn_reflns_av_sigmaI/netI     0.0553
_diffrn_reflns_theta_min     1.48
_diffrn_reflns_theta_max     25.05
_diffrn_reflns_theta_full     25.05
_diffrn_measured_fraction_theta_max     0.998
_diffrn_measured_fraction_theta_full     0.998
_diffrn_reflns_limit_h_min     -31
_diffrn_reflns_limit_h_max     38
_diffrn_reflns_limit_k_min     -6
_diffrn_reflns_limit_k_max     7
_diffrn_reflns_limit_l_min     -27
_diffrn_reflns_limit_l_max     26
_diffrn_standards_number     ?
_diffrn_standards_interval_count     ?
_diffrn_standards_interval_time     ?
_diffrn_standards_decay_%     ?
_refine_special_details
;
Refinement of <i>F</i>^2^ against ALL reflections. The weighted <i>R</i>-factor
<i>wR</i> and goodness of fit <i>S</i> are based on <i>F</i>^2^, conventional
<i>R</i>-factors <i>R</i> are based on <i>F</i>, with <i>F</i> set to zero for
negative <i>F</i>^2^. The threshold expression of <i>F</i>^2^ >
\s(<i>F</i>^2^) is used only for calculating <i>R</i>-factors(gt) <i>etc</i>.
and is not relevant to the choice of reflections for refinement.
<i>R</i>-factors based on <i>F</i>^2^ are statistically about twice as large
as those based on <i>F</i>, and <i>R</i>- factors based on ALL data will be
even larger.
;
_reflns_number_total     3403
_reflns_number_gt     2415
_reflns_threshold_expression     I>2\s(I)
_refine_ls_structure_factor_coef     Fsqd
_refine_ls_matrix_type     full
_refine_ls_R_factor_all     0.0624
_refine_ls_R_factor_gt     0.0382
_refine_ls_wR_factor_gt     0.0837
_refine_ls_wR_factor_ref     0.0934
_refine_ls_goodness_of_fit_ref     1.033
_refine_ls_restrained_S_all     1.033
_refine_ls_number_reflns     3403
_refine_ls_number_parameters     253
_refine_ls_number_restraints     0
_refine_ls_hydrogen_treatment     constr
_refine_ls_weighting_scheme     calc
_refine_ls_weighting_details
         'calc w=1/[\s^2^(Fo^2^)+(0.0398P)^2^+0.0670P] where P=(Fo^2^+2Fc^2^)/3'
_atom_sites_solution_hydrogens     geom
_atom_sites_solution_primary     direct
_atom_sites_solution_secondary     difmap
_refine_ls_shift/su_max     0.000
_refine_ls_shift/su_mean     0.000
_refine_diff_density_max     0.398
_refine_diff_density_min     -0.376
_refine_ls_extinction_method     '<i>SHELXL97</i> (Sheldrick, 2008)'
_refine_ls_extinction_coef     0.0113(15)
loop_
    _atom_type_symbol
    _atom_type_description
    _atom_type_scat_dispersion_real
    _atom_type_scat_dispersion_imag
    _atom_type_scat_source
    'C' 'C' 0.0033 0.0016
                         'International Tables Vol C Tables 4.2.6.8 and 6.1.1.4'
    'H' 'H' 0.0000 0.0000
                         'International Tables Vol C Tables 4.2.6.8 and 6.1.1.4'
    'N' 'N' 0.0061 0.0033
                         'International Tables Vol C Tables 4.2.6.8 and 6.1.1.4'
    'O' 'O' 0.0106 0.0060
                         'International Tables Vol C Tables 4.2.6.8 and 6.1.1.4'
    'Ni' 'Ni' 0.3393 1.1124
                         'International Tables Vol C Tables 4.2.6.8 and 6.1.1.4'
    'Br' 'Br' -0.2901 2.4595
                         'International Tables Vol C Tables 4.2.6.8 and 6.1.1.4'
_computing_data_collection     '<i>SMART</i> (Bruker 1996)'
_computing_cell_refinement     '<i>SAINT</i> (Bruker 1996)'
_computing_data_reduction     '<i>SAINT</i> (Bruker 1996)'
_computing_structure_solution     '<i>SHELXS97</i> (Sheldrick, 2008)'
_computing_structure_refinement     '<i>SHELXL97</i> (Sheldrick, 2008)'
_computing_molecular_graphics     '<i>SHELXTL</i> (Sheldrick, 2008)'
_computing_publication_material     '<i>SHELXTL</i> (Sheldrick, 2008)'
loop_
    _atom_site_type_symbol
    _atom_site_label
    _atom_site_fract_x
    _atom_site_fract_y
    _atom_site_fract_z
    _atom_site_U_iso_or_equiv
    _atom_site_adp_type
    _atom_site_calc_flag
    _atom_site_refinement_flags
    _atom_site_occupancy
    _atom_site_symmetry_multiplicity
    _atom_site_disorder_assembly
    _atom_site_disorder_group
    Ni Ni1 0.039679(16) 0.25481(7) 0.15523(2) 0.04140(15) Uani d . 1 1 . .
    Br Br1 -0.214719(15) 0.57208(8) -0.01235(2) 0.07427(19) Uani d . 1 1 . .
    O O1 -0.01744(9) 0.1671(4) 0.14220(12) 0.0521(6) Uani d . 1 1 . .
    O O2 0.09732(8) 0.3432(4) 0.16657(11) 0.0461(6) Uani d . 1 1 . .
    N N1 0.04942(11) 0.6167(5) 0.09492(13) 0.0453(7) Uani d . 1 1 . .
    N N2 0.01454(11) 0.4946(4) 0.09898(13) 0.0418(7) Uani d . 1 1 . .
    N N3 0.07198(11) 0.0131(5) 0.21834(14) 0.0447(7) Uani d . 1 1 . .
    C C1 0.25839(16) 0.9041(8) 0.1443(2) 0.0827(14) Uani d . 1 1 . .
    H H1A 0.2839 0.7978 0.1605 0.124 Uiso calc R 1 1 . .
    H H1B 0.2700 1.0277 0.1748 0.124 Uiso calc R 1 1 . .
    H H1C 0.2486 0.9493 0.0983 0.124 Uiso calc R 1 1 . .
    C C2 0.21573(15) 0.8065(7) 0.14342(18) 0.0559(10) Uani d . 1 1 . .
    C C3 0.21831(14) 0.6056(7) 0.17226(19) 0.0601(11) Uani d . 1 1 . .
    H H3 0.2477 0.5306 0.1947 0.072 Uiso calc R 1 1 . .
    C C4 0.17830(14) 0.5144(6) 0.16844(18) 0.0534(10) Uani d . 1 1 . .
    H H4 0.1810 0.3774 0.1875 0.064 Uiso calc R 1 1 . .
    C C5 0.13426(13) 0.6209(6) 0.13698(17) 0.0439(9) Uani d . 1 1 . .
    C C6 0.13174(15) 0.8249(7) 0.1090(2) 0.0594(10) Uani d . 1 1 . .
    H H6 0.1026 0.9018 0.0876 0.071 Uiso calc R 1 1 . .
    C C7 0.17177(16) 0.9138(7) 0.1127(2) 0.0647(11) Uani d . 1 1 . .
    H H7 0.1692 1.0510 0.0938 0.078 Uiso calc R 1 1 . .
    C C8 0.09144(13) 0.5231(6) 0.13248(17) 0.0424(9) Uani d . 1 1 . .
    C C9 -0.03004(13) 0.5689(5) 0.06399(16) 0.0425(8) Uani d . 1 1 . .
    C C10 -0.04099(14) 0.7722(6) 0.02212(18) 0.0537(10) Uani d . 1 1 . .
    H H10A -0.0467 0.8895 0.0448 0.081 Uiso calc R 1 1 . .
    H H10B -0.0695 0.7501 -0.0232 0.081 Uiso calc R 1 1 . .
    H H10C -0.0138 0.8075 0.0179 0.081 Uiso calc R 1 1 . .
    C C11 -0.06813(12) 0.4555(6) 0.06651(16) 0.0405(8) Uani d . 1 1 . .
    C C12 -0.06026(13) 0.2605(6) 0.10355(17) 0.0440(9) Uani d . 1 1 . .
    C C13 -0.09983(14) 0.1556(7) 0.09951(19) 0.0545(10) Uani d . 1 1 . .
    H H13 -0.0948 0.0229 0.1220 0.065 Uiso calc R 1 1 . .
    C C14 -0.14580(15) 0.2406(7) 0.0637(2) 0.0570(10) Uani d . 1 1 . .
    H H14 -0.1718 0.1676 0.0614 0.068 Uiso calc R 1 1 . .
    C C15 -0.15255(14) 0.4378(7) 0.03092(17) 0.0517(10) Uani d . 1 1 . .
    C C16 -0.11546(14) 0.5416(6) 0.03128(17) 0.0479(9) Uani d . 1 1 . .
    H H16 -0.1215 0.6728 0.0077 0.058 Uiso calc R 1 1 . .
    C C17 0.04736(15) -0.1465(6) 0.22590(18) 0.0509(9) Uani d . 1 1 . .
    H H17 0.0135 -0.1401 0.2007 0.061 Uiso calc R 1 1 . .
    C C18 0.07017(17) -0.3209(7) 0.26964(19) 0.0587(11) Uani d . 1 1 . .
    H H18 0.0518 -0.4301 0.2733 0.070 Uiso calc R 1 1 . .
    C C19 0.11926(17) -0.3323(7) 0.30699(19) 0.0645(12) Uani d . 1 1 . .
    H H19 0.1351 -0.4494 0.3364 0.077 Uiso calc R 1 1 . .
    C C20 0.14525(17) -0.1681(8) 0.3008(2) 0.0700(12) Uani d . 1 1 . .
    H H20 0.1791 -0.1707 0.3264 0.084 Uiso calc R 1 1 . .
    C C21 0.12057(15) -0.0002(7) 0.2563(2) 0.0626(11) Uani d . 1 1 . .
    H H21 0.1385 0.1105 0.2523 0.075 Uiso calc R 1 1 . .
loop_
    _atom_site_aniso_label
    _atom_site_aniso_U_11
    _atom_site_aniso_U_22
    _atom_site_aniso_U_33
    _atom_site_aniso_U_12
    _atom_site_aniso_U_13
    _atom_site_aniso_U_23
    Ni1 0.0472(3) 0.0340(3) 0.0408(3) 0.0066(2) 0.0218(2) 0.0065(2)
    Br1 0.0558(3) 0.0908(4) 0.0771(3) 0.0253(2) 0.0359(2) 0.0117(3)
    O1 0.0495(15) 0.0417(15) 0.0595(15) 0.0057(13) 0.0252(13) 0.0160(12)
    O2 0.0519(15) 0.0379(14) 0.0463(13) 0.0045(12) 0.0246(12) 0.0109(12)
    N1 0.0529(19) 0.0368(19) 0.0454(16) 0.0034(15) 0.0256(15) 0.0046(14)
    N2 0.0534(19) 0.0298(16) 0.0438(16) 0.0051(14) 0.0269(14) 0.0033(13)
    N3 0.0533(19) 0.0390(19) 0.0411(16) 0.0073(15) 0.0246(15) 0.0047(13)
    C1 0.069(3) 0.094(4) 0.083(3) -0.022(3) 0.040(3) 0.006(3)
    C2 0.058(3) 0.059(3) 0.046(2) -0.012(2) 0.025(2) -0.0014(19)
    C3 0.050(2) 0.066(3) 0.062(2) 0.003(2) 0.028(2) 0.010(2)
    C4 0.060(3) 0.045(2) 0.059(2) 0.005(2) 0.034(2) 0.0097(19)
    C5 0.054(2) 0.037(2) 0.0426(19) 0.0020(18) 0.0266(18) -0.0007(16)
    C6 0.060(3) 0.049(2) 0.067(3) 0.006(2) 0.032(2) 0.013(2)
    C7 0.075(3) 0.046(3) 0.075(3) -0.006(2) 0.041(2) 0.013(2)
    C8 0.054(2) 0.034(2) 0.0400(19) 0.0012(18) 0.0247(17) 0.0000(16)
    C9 0.055(2) 0.032(2) 0.0396(18) 0.0096(18) 0.0239(17) 0.0006(16)
    C10 0.062(3) 0.041(2) 0.053(2) 0.0079(19) 0.028(2) 0.0117(18)
    C11 0.045(2) 0.038(2) 0.0388(18) 0.0073(17) 0.0231(16) -0.0006(16)
    C12 0.046(2) 0.043(2) 0.0408(19) 0.0072(18) 0.0215(17) 0.0007(17)
    C13 0.056(2) 0.049(2) 0.065(2) 0.006(2) 0.036(2) 0.010(2)
    C14 0.058(3) 0.059(3) 0.064(2) 0.002(2) 0.040(2) -0.001(2)
    C15 0.053(2) 0.061(3) 0.045(2) 0.012(2) 0.0281(18) -0.0001(19)
    C16 0.055(2) 0.044(2) 0.045(2) 0.0145(19) 0.0264(18) 0.0059(17)
    C17 0.061(2) 0.039(2) 0.050(2) 0.005(2) 0.0271(19) 0.0058(18)
    C18 0.085(3) 0.042(2) 0.054(2) 0.006(2) 0.041(2) 0.0081(19)
    C19 0.090(3) 0.054(3) 0.053(2) 0.029(3) 0.040(3) 0.016(2)
    C20 0.067(3) 0.069(3) 0.073(3) 0.029(3) 0.036(2) 0.030(2)
    C21 0.059(3) 0.063(3) 0.069(3) 0.016(2) 0.036(2) 0.024(2)
_geom_special_details
;
All e.s.d.'s (except the e.s.d. in the dihedral angle between two l.s. planes)
are estimated using the full covariance matrix. The cell e.s.d.'s are taken
into account individually in the estimation of e.s.d.'s in distances, angles
and torsion angles; correlations between e.s.d.'s in cell parameters are only
used when they are defined by crystal symmetry. An approximate (isotropic)
treatment of cell e.s.d.'s is used for estimating e.s.d.'s involving l.s.
planes.
;
loop_
    _geom_bond_atom_site_label_1
    _geom_bond_atom_site_label_2
    _geom_bond_site_symmetry_2
    _geom_bond_distance
    _geom_bond_publ_flag
    Ni1 O1 . 1.794(3) y
    Ni1 O2 . 1.826(3) y
    Ni1 N2 . 1.835(3) y
    Ni1 N3 . 1.941(3) y
    Br1 C15 . 1.897(4) ?
    O1 C12 . 1.315(4) ?
    O2 C8 . 1.305(4) ?
    N1 C8 . 1.295(4) ?
    N1 N2 . 1.399(4) ?
    N2 C9 . 1.306(4) ?
    N3 C17 . 1.331(5) ?
    N3 C21 . 1.336(5) ?
    C1 C2 . 1.496(5) ?
    C1 H1A . 0.9600 ?
    C1 H1B . 0.9600 ?
    C1 H1C . 0.9600 ?
    C2 C7 . 1.376(6) ?
    C2 C3 . 1.380(5) ?
    C3 C4 . 1.371(5) ?
    C3 H3 . 0.9300 ?
    C4 C5 . 1.375(5) ?
    C4 H4 . 0.9300 ?
    C5 C6 . 1.388(5) ?
    C5 C8 . 1.464(5) ?
    C6 C7 . 1.368(5) ?
    C6 H6 . 0.9300 ?
    C7 H7 . 0.9300 ?
    C9 C11 . 1.444(5) ?
    C9 C10 . 1.495(5) ?
    C10 H10A . 0.9600 ?
    C10 H10B . 0.9600 ?
    C10 H10C . 0.9600 ?
    C11 C16 . 1.402(5) ?
    C11 C12 . 1.408(5) ?
    C12 C13 . 1.393(5) ?
    C13 C14 . 1.365(5) ?
    C13 H13 . 0.9300 ?
    C14 C15 . 1.378(5) ?
    C14 H14 . 0.9300 ?
    C15 C16 . 1.356(5) ?
    C16 H16 . 0.9300 ?
    C17 C18 . 1.380(5) ?
    C17 H17 . 0.9300 ?
    C18 C19 . 1.349(6) ?
    C18 H18 . 0.9300 ?
    C19 C20 . 1.368(6) ?
    C19 H19 . 0.9300 ?
    C20 C21 . 1.367(5) ?
    C20 H20 . 0.9300 ?
    C21 H21 . 0.9300 ?
loop_
    _geom_angle_atom_site_label_1
    _geom_angle_atom_site_label_2
    _geom_angle_atom_site_label_3
    _geom_angle_site_symmetry_1
    _geom_angle_site_symmetry_3
    _geom_angle
    _geom_angle_publ_flag
    O1 Ni1 O2 . . 178.81(10) ?
    O1 Ni1 N2 . . 95.14(12) ?
    O2 Ni1 N2 . . 84.33(12) ?
    O1 Ni1 N3 . . 89.75(12) ?
    O2 Ni1 N3 . . 90.82(12) ?
    N2 Ni1 N3 . . 174.87(13) ?
    C12 O1 Ni1 . . 127.4(2) ?
    C8 O2 Ni1 . . 110.6(2) ?
    C8 N1 N2 . . 108.7(3) ?
    C9 N2 N1 . . 116.2(3) ?
    C9 N2 Ni1 . . 130.1(3) ?
    N1 N2 Ni1 . . 113.7(2) ?
    C17 N3 C21 . . 116.8(3) ?
    C17 N3 Ni1 . . 122.3(3) ?
    C21 N3 Ni1 . . 120.8(3) ?
    C2 C1 H1A . . 109.5 ?
    C2 C1 H1B . . 109.5 ?
    H1A C1 H1B . . 109.5 ?
    C2 C1 H1C . . 109.5 ?
    H1A C1 H1C . . 109.5 ?
    H1B C1 H1C . . 109.5 ?
    C7 C2 C3 . . 117.1(4) ?
    C7 C2 C1 . . 120.9(4) ?
    C3 C2 C1 . . 122.0(4) ?
    C4 C3 C2 . . 121.3(4) ?
    C4 C3 H3 . . 119.4 ?
    C2 C3 H3 . . 119.4 ?
    C3 C4 C5 . . 121.5(4) ?
    C3 C4 H4 . . 119.3 ?
    C5 C4 H4 . . 119.3 ?
    C4 C5 C6 . . 117.4(3) ?
    C4 C5 C8 . . 121.5(3) ?
    C6 C5 C8 . . 121.0(3) ?
    C7 C6 C5 . . 120.6(4) ?
    C7 C6 H6 . . 119.7 ?
    C5 C6 H6 . . 119.7 ?
    C6 C7 C2 . . 122.1(4) ?
    C6 C7 H7 . . 119.0 ?
    C2 C7 H7 . . 119.0 ?
    N1 C8 O2 . . 122.6(3) ?
    N1 C8 C5 . . 119.2(3) ?
    O2 C8 C5 . . 118.2(3) ?
    N2 C9 C11 . . 119.9(3) ?
    N2 C9 C10 . . 119.5(3) ?
    C11 C9 C10 . . 120.7(3) ?
    C9 C10 H10A . . 109.5 ?
    C9 C10 H10B . . 109.5 ?
    H10A C10 H10B . . 109.5 ?
    C9 C10 H10C . . 109.5 ?
    H10A C10 H10C . . 109.5 ?
    H10B C10 H10C . . 109.5 ?
    C16 C11 C12 . . 117.3(3) ?
    C16 C11 C9 . . 119.5(3) ?
    C12 C11 C9 . . 123.2(3) ?
    O1 C12 C13 . . 116.6(3) ?
    O1 C12 C11 . . 124.3(3) ?
    C13 C12 C11 . . 119.1(3) ?
    C14 C13 C12 . . 122.3(4) ?
    C14 C13 H13 . . 118.8 ?
    C12 C13 H13 . . 118.8 ?
    C13 C14 C15 . . 118.0(4) ?
    C13 C14 H14 . . 121.0 ?
    C15 C14 H14 . . 121.0 ?
    C16 C15 C14 . . 121.6(4) ?
    C16 C15 Br1 . . 119.4(3) ?
    C14 C15 Br1 . . 118.9(3) ?
    C15 C16 C11 . . 121.4(4) ?
    C15 C16 H16 . . 119.3 ?
    C11 C16 H16 . . 119.3 ?
    N3 C17 C18 . . 122.5(4) ?
    N3 C17 H17 . . 118.7 ?
    C18 C17 H17 . . 118.7 ?
    C19 C18 C17 . . 119.6(4) ?
    C19 C18 H18 . . 120.2 ?
    C17 C18 H18 . . 120.2 ?
    C18 C19 C20 . . 118.7(4) ?
    C18 C19 H19 . . 120.6 ?
    C20 C19 H19 . . 120.6 ?
    C21 C20 C19 . . 118.9(4) ?
    C21 C20 H20 . . 120.6 ?
    C19 C20 H20 . . 120.6 ?
    N3 C21 C20 . . 123.4(4) ?
    N3 C21 H21 . . 118.3 ?
    C20 C21 H21 . . 118.3 ?
loop_
    _geom_torsion_atom_site_label_1
    _geom_torsion_atom_site_label_2
    _geom_torsion_atom_site_label_3
    _geom_torsion_atom_site_label_4
    _geom_torsion_site_symmetry_1
    _geom_torsion_site_symmetry_2
    _geom_torsion_site_symmetry_3
    _geom_torsion_site_symmetry_4
    _geom_torsion
    _geom_torsion_publ_flag
    N2 Ni1 O1 C12 . . . . 0.0(3) ?
    N3 Ni1 O1 C12 . . . . 178.4(3) ?
    N2 Ni1 O2 C8 . . . . 1.6(2) ?
    N3 Ni1 O2 C8 . . . . -176.7(2) ?
    C8 N1 N2 C9 . . . . 179.6(3) ?
    C8 N1 N2 Ni1 . . . . 0.9(3) ?
    O1 Ni1 N2 C9 . . . . 1.2(3) ?
    O2 Ni1 N2 C9 . . . . -179.9(3) ?
    O1 Ni1 N2 N1 . . . . 179.6(2) ?
    O2 Ni1 N2 N1 . . . . -1.4(2) ?
    O1 Ni1 N3 C17 . . . . 9.5(3) ?
    O2 Ni1 N3 C17 . . . . -169.5(3) ?
    O1 Ni1 N3 C21 . . . . -170.7(3) ?
    O2 Ni1 N3 C21 . . . . 10.3(3) ?
    C7 C2 C3 C4 . . . . 2.0(6) ?
    C1 C2 C3 C4 . . . . -177.2(4) ?
    C2 C3 C4 C5 . . . . -1.3(6) ?
    C3 C4 C5 C6 . . . . 0.1(5) ?
    C3 C4 C5 C8 . . . . 179.6(3) ?
    C4 C5 C6 C7 . . . . 0.4(5) ?
    C8 C5 C6 C7 . . . . -179.2(3) ?
    C5 C6 C7 C2 . . . . 0.4(6) ?
    C3 C2 C7 C6 . . . . -1.5(6) ?
    C1 C2 C7 C6 . . . . 177.7(4) ?
    N2 N1 C8 O2 . . . . 0.6(4) ?
    N2 N1 C8 C5 . . . . -179.8(3) ?
    Ni1 O2 C8 N1 . . . . -1.7(4) ?
    Ni1 O2 C8 C5 . . . . 178.6(2) ?
    C4 C5 C8 N1 . . . . -171.3(3) ?
    C6 C5 C8 N1 . . . . 8.2(5) ?
    C4 C5 C8 O2 . . . . 8.3(5) ?
    C6 C5 C8 O2 . . . . -172.2(3) ?
    N1 N2 C9 C11 . . . . -178.7(3) ?
    Ni1 N2 C9 C11 . . . . -0.2(5) ?
    N1 N2 C9 C10 . . . . 0.8(4) ?
    Ni1 N2 C9 C10 . . . . 179.3(2) ?
    N2 C9 C11 C16 . . . . 177.2(3) ?
    C10 C9 C11 C16 . . . . -2.3(5) ?
    N2 C9 C11 C12 . . . . -2.2(5) ?
    C10 C9 C11 C12 . . . . 178.3(3) ?
    Ni1 O1 C12 C13 . . . . 177.4(2) ?
    Ni1 O1 C12 C11 . . . . -2.2(5) ?
    C16 C11 C12 O1 . . . . -175.9(3) ?
    C9 C11 C12 O1 . . . . 3.5(5) ?
    C16 C11 C12 C13 . . . . 4.5(5) ?
    C9 C11 C12 C13 . . . . -176.1(3) ?
    O1 C12 C13 C14 . . . . 177.0(3) ?
    C11 C12 C13 C14 . . . . -3.4(5) ?
    C12 C13 C14 C15 . . . . -0.3(6) ?
    C13 C14 C15 C16 . . . . 2.9(5) ?
    C13 C14 C15 Br1 . . . . -174.5(3) ?
    C14 C15 C16 C11 . . . . -1.6(5) ?
    Br1 C15 C16 C11 . . . . 175.8(2) ?
    C12 C11 C16 C15 . . . . -2.1(5) ?
    C9 C11 C16 C15 . . . . 178.4(3) ?
    C21 N3 C17 C18 . . . . -1.2(5) ?
    Ni1 N3 C17 C18 . . . . 178.6(3) ?
    N3 C17 C18 C19 . . . . 0.5(6) ?
    C17 C18 C19 C20 . . . . 0.6(6) ?
    C18 C19 C20 C21 . . . . -0.9(6) ?
    C17 N3 C21 C20 . . . . 0.8(6) ?
    Ni1 N3 C21 C20 . . . . -179.0(3) ?
    C19 C20 C21 N3 . . . . 0.2(7) ?
data_global
_journal_date_recd_electronic     2011-07-14
_journal_date_accepted     2011-07-19
_journal_name_full     'Acta Crystallographica, Section E'
_journal_year     2011
_journal_volume     67
_journal_issue      8
_journal_page_first     m1132
_journal_page_last     m1132
_journal_paper_category     QM
_journal_coeditor_code     TK2766
_publ_contact_author_name     'Mr. Liang Wang'
_publ_contact_author_address
;
College of Environment and Chemical Engineering
Xi'an Polytechnic University,
710048 Xi'an,Shaanxi,
People's Republic of China.
;
_publ_contact_author_email     wllily315668256@yahoo.com.cn
_publ_contact_author_fax     '+86 29 82330169'
_publ_contact_author_phone     '+86 29 82330169'
_publ_section_title
;\
{<i>N</i>'-[(<i>E</i>)-1-(5-Bromo-2-oxidophenyl)ethylidene-\k<i>O</i>]-4-\
methylbenzohydrazidato-\k^2^<i>N</i>',<i>O</i>}(pyridine-\k<i>N</i>)\
nickel(II)
;
loop_
    _publ_author_name
    _publ_author_footnote
    _publ_author_address
    'Chang-Zheng Zheng' .
;
College of Environment and Chemical Engineering
Xi'an Polytechnic University,
710048 Xi'an
Shaanxi,
People's Republic of China
;
    'Liang Wang' .
;
College of Environment and Chemical Engineering
Xi'an Polytechnic University,
710048 Xi'an
Shaanxi,
People's Republic of China
;
    'Juan Liu' .
;
College of Environment and Chemical Engineering
Xi'an Polytechnic University,
710048 Xi'an
Shaanxi,
People's Republic of China
;
    'Yu-Jie Wang' .
;
College of Environment and Chemical Engineering
Xi'an Polytechnic University,
710048 Xi'an
Shaanxi,
People's Republic of China
;
