# Supplementary material for: {N′-[(E)-1-(5-Bromo-2-oxidophen­yl)ethyl­idene-κO]-4-methyl­benzohydrazidato-κ2 N′,O}(pyridine-κN)nickel(II)
Source: Acta Crystallogr Sect E Struct Rep Online. 2011 Jul 23;67(Pt 8):m1132. doi: 10.1107/S1600536811029114 (PMC3212192; doi:10.1107/S1600536811029114)
Supplement: Supplementary file 2 [file e-67-m1132-Isup2.hkl]

# 
# h,k,l, Fc-squared, Fo-squared, sigma(Fo-squared) and status flag 
# 
data_I
_shelx_title ' 1 in C2/c' 
_shelx_refln_list_code          4 
_shelx_F_calc_maximum      585.72 
_exptl_crystal_F_000      1952.00 
_reflns_d_resolution_high  0.8394 
 
loop_ 
 _symmetry_equiv_pos_as_xyz 
 'x, y, z' 
 '-x, y, -z+1/2' 
 'x+1/2, y+1/2, z' 
 '-x+1/2, y+1/2, -z+1/2' 
 '-x, -y, -z' 
 'x, -y, z-1/2' 
 '-x+1/2, -y+1/2, -z' 
 'x+1/2, -y+1/2, z-1/2' 
 
_cell_length_a    32.3765 
_cell_length_b     6.1453 
_cell_length_c    22.7522 
_cell_angle_alpha  90.000 
_cell_angle_beta  122.063 
_cell_angle_gamma  90.000 
 
_shelx_F_squared_multiplier     1.000 
 
loop_ 
 _refln_index_h 
 _refln_index_k 
 _refln_index_l 
 _refln_F_squared_calc 
 _refln_F_squared_meas 
 _refln_F_squared_sigma 
 _refln_observed_status 
   2   0   0    31818.48    25887.15   1235.32 o 
   4   0   0     8590.30     8534.09    422.31 o 
   6   0   0    13704.54    12855.45    780.23 o 
   8   0   0     5412.28     5104.22    211.49 o 
  10   0   0     8732.40     9555.79    395.02 o 
  12   0   0   111544.41   117965.29   3262.46 o 
  14   0   0     1939.86     2375.34    170.18 o 
  16   0   0    39187.59    42852.69   1582.33 o 
  18   0   0     4581.69     4656.98    302.14 o 
  20   0   0      261.66      426.35     66.01 o 
  22   0   0     1404.57     1687.78    224.00 o 
  24   0   0     5602.65     7573.33    536.46 o 
  26   0   0     1002.16     1405.88    227.33 o 
  28   0   0     7076.47     8362.04    591.70 o 
  30   0   0     1121.18     1199.84    229.66 o 
  32   0   0      382.81      584.11    206.70 o 
   1   1   0    37731.79    40957.18   1381.90 o 
   3   1   0    16966.82    18474.78    482.22 o 
   5   1   0    35672.26    35920.25   1061.62 o 
   7   1   0    51639.50    50355.22   1480.28 o 
   9   1   0    36534.20    36782.38   1095.71 o 
  11   1   0    14219.39    15479.16    396.47 o 
  13   1   0     1628.77     1626.85     60.74 o 
  15   1   0      100.28      110.56     30.86 o 
  17   1   0     3072.73     2852.28    213.28 o 
  19   1   0     6276.02     6155.82    364.33 o 
  21   1   0     3451.97     3286.05    118.69 o 
  23   1   0     3345.17     3359.14    144.51 o 
  25   1   0     2202.98     2600.87    199.87 o 
  27   1   0      226.89      283.10    115.67 o 
  29   1   0        2.78      -20.33    111.12 o 
  31   1   0      192.23      375.97    180.23 o 
   0   2   0       69.91       13.65     54.25 o 
   2   2   0    73368.13    75855.67   2073.19 o 
   4   2   0      509.23      498.72     33.39 o 
   6   2   0     2826.24     2830.20    106.71 o 
   8   2   0     2571.83     2514.57    114.41 o 
  10   2   0    35865.47    36811.11   1109.23 o 
  12   2   0    14729.12    15840.38    506.77 o 
  14   2   0    21134.91    20836.55    655.64 o 
  16   2   0      467.85      568.65     70.68 o 
  18   2   0     4768.47     4456.96    191.36 o 
  20   2   0     6403.15     5671.07    195.37 o 
  22   2   0     3749.47     3151.87    210.11 o 
  24   2   0      989.16     1012.62     77.91 o 
  26   2   0     2472.94     2407.76    129.46 o 
  28   2   0       10.61       16.95    112.33 o 
  30   2   0     1315.56     1602.35    252.79 o 
   1   3   0     3569.00     4038.63    152.10 o 
   3   3   0       38.54       71.38     33.67 o 
   5   3   0    15156.19    15339.87    391.91 o 
   7   3   0     3315.56     3491.20    140.52 o 
   9   3   0     2144.21     2171.05    129.68 o 
  11   3   0       81.46       53.37     63.29 o 
  13   3   0     1191.65     1327.86    103.21 o 
  15   3   0     1087.91     1042.71     82.28 o 
  17   3   0      501.14      671.80     82.12 o 
  19   3   0       34.44       48.26     52.06 o 
  21   3   0      115.47       92.30     56.72 o 
  23   3   0      103.35       73.24     63.08 o 
  25   3   0     1642.75     1468.70    111.64 o 
  27   3   0      139.61       64.82     62.31 o 
  29   3   0      231.38       70.76     92.90 o 
   0   4   0     7203.35     7666.51    428.30 o 
   2   4   0    17141.28    18380.17    469.41 o 
   4   4   0     2480.19     2375.59    103.38 o 
   6   4   0        4.73       -9.68     55.31 o 
   8   4   0     1607.95     1876.64    154.41 o 
  10   4   0     8085.38     8743.78    389.86 o 
  12   4   0     1302.26     1260.92    137.70 o 
  14   4   0     3896.67     4050.60    232.83 o 
  16   4   0      215.11      247.57     82.65 o 
  18   4   0      161.68       77.44     76.43 o 
  20   4   0      507.61      483.34     91.30 o 
  22   4   0     1123.76     1334.25    133.54 o 
  24   4   0      264.93      349.36     85.74 o 
  26   4   0     2863.74     2483.60    150.63 o 
   1   5   0      149.00      197.71     60.40 o 
   3   5   0      968.43     1119.22    118.08 o 
   5   5   0     1014.64      956.26    116.64 o 
   7   5   0      636.09      742.61    138.21 o 
   9   5   0     1860.14     1802.25    193.47 o 
  11   5   0     2356.03     2557.02    220.32 o 
  13   5   0        1.71       61.81    100.12 o 
  15   5   0      658.94      450.30    194.94 o 
  17   5   0     1335.84     1508.26    208.02 o 
  19   5   0      211.64      199.48    237.76 o 
  21   5   0      655.11      831.46    174.00 o 
  23   5   0       24.49       52.23    117.53 o 
   0   6   0     1632.87     1508.82    166.41 o 
   2   6   0       27.40      -57.73     77.93 o 
   4   6   0     3742.61     3771.85    401.53 o 
   6   6   0      150.13       96.15    106.63 o 
   8   6   0     1983.39     2065.95    204.61 o 
  10   6   0     2947.77     2873.06    349.87 o 
  12   6   0     4938.27     5380.30    335.09 o 
  14   6   0      528.18      566.69    228.24 o 
  16   6   0     2053.66     2342.13    208.47 o 
  18   6   0       10.22      114.41    127.73 o 
   1   7   0      166.97       49.97    117.82 o 
   3   7   0       32.48       77.89     97.84 o 
   5   7   0       40.93        8.53    150.23 o 
   7   7   0      452.80      470.41    174.53 o 
   9   7   0       20.24     -185.56    172.88 o 
 -33   1   1      372.18      465.25    178.56 o 
 -31   1   1       25.15      149.08    127.76 o 
 -29   1   1      301.97      317.98    170.08 o 
 -27   1   1      517.22      678.61    147.78 o 
 -25   1   1      492.87      394.94     75.72 o 
 -23   1   1     5998.52     6362.86    246.49 o 
 -21   1   1     8078.41     8321.31    308.03 o 
 -19   1   1     3858.24     3253.61    218.10 o 
 -17   1   1     2495.24     1957.05    314.03 o 
 -15   1   1    12516.62    12409.45    338.99 o 
 -13   1   1     2727.07     3010.09    106.20 o 
 -11   1   1    22126.63    21673.97    559.04 o 
  -9   1   1     2524.41     2411.65    106.76 o 
  -7   1   1    16842.11    16339.23    499.25 o 
  -5   1   1    15583.91    15368.29    393.00 o 
  -3   1   1    44012.39    43375.55   1458.52 o 
  -1   1   1    10526.95    11461.31    314.85 o 
   1   1   1    11070.77    12124.46    402.86 o 
   3   1   1    35623.04    36383.88    997.23 o 
   5   1   1    38675.84    39758.92    974.51 o 
   7   1   1     4369.62     4368.70    131.89 o 
   9   1   1     2174.55     2165.71    174.53 o 
  11   1   1    12741.23    14353.70    441.69 o 
  13   1   1    13788.30    12453.20    329.62 o 
  15   1   1    13947.70    13448.58    321.47 o 
  17   1   1    20020.82    20026.57    616.86 o 
  19   1   1     1922.58     1916.43     91.27 o 
  21   1   1       17.45       -7.62     56.91 o 
  23   1   1     1875.71     1683.06    106.35 o 
  25   1   1     1719.09     2023.80    182.25 o 
  27   1   1      250.85      319.27    131.00 o 
  29   1   1     2449.74     2953.17    246.76 o 
  31   1   1      314.58      458.63    154.39 o 
 -32   2   1      264.68      350.42    140.35 o 
 -30   2   1      236.96      440.90    215.02 o 
 -28   2   1      374.61      148.74     79.90 o 
 -26   2   1      240.47      151.61     62.56 o 
 -24   2   1      788.29      600.58    101.36 o 
 -22   2   1     5455.64     4903.00    328.89 o 
 -20   2   1     1747.06     1651.43    121.56 o 
 -18   2   1     4638.60     4942.35    210.72 o 
 -16   2   1     3547.59     3442.33    158.29 o 
 -14   2   1     1244.46     1297.80     89.70 o 
 -12   2   1     1901.88     2448.72    120.41 o 
 -10   2   1    21890.46    21712.38    670.40 o 
  -8   2   1    16106.71    16086.93    421.10 o 
  -6   2   1     9348.27     8766.07    275.16 o 
  -4   2   1    11512.79    11104.84    341.36 o 
  -2   2   1    28807.42    30737.52    833.30 o 
   0   2   1        1.78       -4.38     24.53 o 
   2   2   1     2021.58     2049.65     87.06 o 
   4   2   1     9968.99    10691.18    317.95 o 
   6   2   1     8378.63     8762.59    201.20 o 
   8   2   1    26648.20    25893.03    659.60 o 
  10   2   1     8295.20     8723.96    291.17 o 
  12   2   1     4104.71     5085.58    190.83 o 
  14   2   1        0.43       61.91     40.58 o 
  16   2   1      490.40      450.01     59.10 o 
  18   2   1     2125.64     2054.32    106.77 o 
  20   2   1     9954.72     8842.47    275.24 o 
  22   2   1     1477.25     1311.54     83.35 o 
  24   2   1     1748.27     1521.26    126.76 o 
  26   2   1      170.72       92.28     98.43 o 
  28   2   1       53.75       79.83    123.23 o 
  30   2   1      193.07      158.34    135.95 o 
 -29   3   1      445.59      310.05     80.76 o 
 -27   3   1      613.71      385.41    107.27 o 
 -25   3   1     2533.38     2411.65    242.29 o 
 -23   3   1     1145.41      930.22     97.96 o 
 -21   3   1     4965.12     4725.41    336.45 o 
 -19   3   1     7517.82     7644.72    370.12 o 
 -17   3   1     1050.52      968.51    109.75 o 
 -15   3   1     2759.63     2866.70    151.51 o 
 -13   3   1    36399.71    35890.25   1332.75 o 
 -11   3   1       82.70       65.94    119.15 o 
  -9   3   1    36503.66    35568.62   1038.55 o 
  -7   3   1     8923.58     8656.83    285.87 o 
  -5   3   1       98.51       65.33     42.40 o 
  -3   3   1     5387.18     5635.09    169.18 o 
  -1   3   1    50616.13    53100.98   1435.68 o 
   1   3   1     6220.62     7120.28    238.14 o 
   3   3   1    55853.25    59588.40   1391.89 o 
   5   3   1     5988.66     6155.46    203.19 o 
   7   3   1     5777.47     6390.73    214.86 o 
   9   3   1       53.38       11.25     47.85 o 
  11   3   1    31064.83    30488.22   1090.37 o 
  13   3   1      195.21      106.76     48.78 o 
  15   3   1    30304.91    29811.71    776.07 o 
  17   3   1      176.03      160.10     58.74 o 
  19   3   1     3480.90     3411.05    180.32 o 
  21   3   1       38.45        9.99     60.43 o 
  23   3   1     1966.67     1719.99    116.06 o 
  25   3   1       33.33      -20.19     58.14 o 
  27   3   1     4135.43     3571.30    278.01 o 
  29   3   1        4.06     -175.19    181.70 o 
 -28   4   1       32.35       56.96     77.57 o 
 -26   4   1      474.69      395.78     85.33 o 
 -24   4   1      647.02      840.57     98.20 o 
 -22   4   1      349.80      363.14     89.45 o 
 -20   4   1     3182.09     3084.13    203.52 o 
 -18   4   1     1117.61     1099.72    133.62 o 
 -16   4   1      297.78      293.47     87.60 o 
 -14   4   1       73.41      110.16     76.50 o 
 -12   4   1     2013.72     2200.34    181.84 o 
 -10   4   1     2636.70     2701.03    194.78 o 
  -8   4   1     4576.31     4340.74    180.24 o 
  -6   4   1     4824.47     4850.55    196.29 o 
  -4   4   1     7072.79     7005.17    257.97 o 
  -2   4   1       27.14       -7.50     65.85 o 
   0   4   1      673.13      807.47     79.87 o 
   2   4   1       80.07      158.96     46.04 o 
   4   4   1     3027.13     3100.71    116.98 o 
   6   4   1     7876.16     7649.50    235.86 o 
   8   4   1     1598.07     1801.28    127.91 o 
  10   4   1     5668.92     5868.56    246.76 o 
  12   4   1      285.99      243.35     83.72 o 
  14   4   1       48.68      139.49     72.83 o 
  16   4   1      337.26      384.22    127.51 o 
  18   4   1      499.29      304.91     84.79 o 
  20   4   1      360.34      378.45     93.27 o 
  22   4   1     4987.83     4346.40    209.76 o 
  24   4   1       49.36      228.80     91.74 o 
  26   4   1      334.20      430.13     96.13 o 
 -23   5   1     1365.54     1549.20    149.54 o 
 -21   5   1     2438.02     2921.86    189.13 o 
 -19   5   1       53.32      205.66    167.24 o 
 -17   5   1     2067.21     2426.27    350.49 o 
 -15   5   1       36.80       67.40     97.85 o 
 -13   5   1      153.50      259.68    109.28 o 
 -11   5   1    27938.03    29284.52   1107.53 o 
  -9   5   1    12282.38    13626.71    580.19 o 
  -7   5   1     3622.92     3954.18    255.16 o 
  -5   5   1     3527.92     3750.72    181.28 o 
  -3   5   1     1575.61     1440.80    152.58 o 
  -1   5   1     1154.21     1149.78     96.76 o 
   1   5   1    13599.50    13570.33    334.43 o 
   3   5   1     1762.40     1883.72     97.63 o 
   5   5   1     8539.94     8548.20    343.28 o 
   7   5   1      629.95      622.96    109.16 o 
   9   5   1      129.30      118.32    114.49 o 
  11   5   1      290.30      355.46    112.49 o 
  13   5   1     3463.20     4024.83    225.86 o 
  15   5   1        0.66      -27.30    104.73 o 
  17   5   1     3310.69     3857.23    220.54 o 
  19   5   1        1.24      108.31     95.85 o 
  21   5   1      677.44      641.00    137.99 o 
  23   5   1      107.96       83.24     96.79 o 
 -18   6   1      101.01      181.83    128.28 o 
 -16   6   1      149.09       76.46    127.27 o 
 -14   6   1       74.28     -135.31    128.45 o 
 -12   6   1       49.78      -64.43    119.62 o 
 -10   6   1     2327.02     2642.19    211.03 o 
  -8   6   1       29.74       93.99    115.22 o 
  -6   6   1       55.91      -59.37    104.16 o 
  -4   6   1      315.23      238.00    104.93 o 
  -2   6   1       44.34       84.94     69.11 o 
   0   6   1       60.67       86.07     66.47 o 
   2   6   1       47.22      -46.93    115.60 o 
   4   6   1        0.85      134.43    124.54 o 
   6   6   1      117.70      128.47    139.48 o 
   8   6   1        5.32     -126.85    107.37 o 
  10   6   1      428.48      562.95    135.53 o 
  12   6   1     1316.05     1171.27    160.03 o 
  14   6   1        3.28       -4.08    143.35 o 
  16   6   1      110.23       47.89    127.44 o 
  -9   7   1      652.62      561.13    186.48 o 
  -7   7   1      927.85      910.73    156.88 o 
  -5   7   1      301.68      301.57    153.07 o 
  -3   7   1        4.44       53.38    124.31 o 
  -1   7   1      810.42      652.80    204.35 o 
   1   7   1      924.59      984.16    197.69 o 
   3   7   1      743.66      790.17    173.28 o 
   5   7   1      654.72      654.20    176.65 o 
   7   7   1      360.44      187.82    171.23 o 
 -34   0   2      559.29      568.81    207.03 o 
 -32   0   2     3465.61     4173.20    386.04 o 
 -30   0   2       37.72      -27.96    138.46 o 
 -28   0   2     4548.50     5073.73    420.98 o 
 -26   0   2     1663.43     2170.73    247.63 o 
 -24   0   2     6133.79     7431.22    519.82 o 
 -22   0   2    23985.61    25419.16   2481.29 o 
 -20   0   2     9341.90    10061.01    998.21 o 
 -18   0   2     2006.55     2432.93    149.28 o 
 -16   0   2    54876.48    61177.35   3300.62 o 
 -14   0   2    17020.98    16775.00    684.38 o 
 -12   0   2     6712.66     6957.08    371.23 o 
 -10   0   2    41957.74    38666.93   2131.19 o 
  -8   0   2     1575.81     1513.21     94.03 o 
  -6   0   2    96787.16    90921.52   4279.36 o 
  -4   0   2    31977.96    30621.11   1449.64 o 
   0   0   2    10481.53    10453.30    500.85 o 
   2   0   2   160998.11   159782.31   7506.44 o 
   4   0   2    11974.50    12682.37    459.36 o 
   6   0   2    36955.12    36229.65   1195.02 o 
   8   0   2     2365.46     2359.63    165.18 o 
  10   0   2      716.48      709.78     50.69 o 
  12   0   2    16267.97    16489.51    685.81 o 
  14   0   2    34532.90    37487.81   1260.26 o 
  16   0   2      767.06     1283.92    144.47 o 
  18   0   2    31173.52    36011.63   1036.25 o 
  20   0   2     3595.45     4139.92    358.08 o 
  22   0   2     2246.36     2640.70    278.91 o 
  24   0   2     1633.92     1725.72    244.97 o 
  26   0   2     4206.68     4798.85    426.97 o 
  28   0   2       18.37       25.63    166.08 o 
  30   0   2     3033.87     4226.45    429.63 o 
 -33   1   2      717.71      724.89    186.05 o 
 -31   1   2      859.48     1018.65    150.18 o 
 -29   1   2        7.99      -55.03    102.52 o 
 -27   1   2      890.41      860.06    131.16 o 
 -25   1   2      208.75      140.99     74.78 o 
 -23   1   2     8890.58     9088.31    335.43 o 
 -21   1   2    12721.35    11797.88    407.38 o 
 -19   1   2     5106.19     4529.82    225.64 o 
 -17   1   2     8639.58     8106.85    313.14 o 
 -15   1   2    14215.70    14782.58    525.64 o 
 -13   1   2     6639.95     7187.37    206.10 o 
 -11   1   2     3038.09     2940.96     95.50 o 
  -9   1   2    11655.04    11557.31    303.02 o 
  -7   1   2    17602.11    18352.84    465.97 o 
  -5   1   2    21979.65    22539.54    644.68 o 
  -3   1   2     2372.35     2229.53     78.39 o 
  -1   1   2    52252.64    53728.75   1797.36 o 
   1   1   2    21485.77    22216.47    754.15 o 
   3   1   2    17472.79    17985.57    396.92 o 
   5   1   2    11277.48    11109.17    288.48 o 
   7   1   2    21861.53    22622.39    568.53 o 
   9   1   2    20169.08    20039.43    513.43 o 
  11   1   2    45532.38    49466.40    914.99 o 
  13   1   2      244.81      256.61     43.03 o 
  15   1   2        7.82       16.02     27.18 o 
  17   1   2      411.64      397.86     58.13 o 
  19   1   2     5221.88     4989.06    234.40 o 
  21   1   2     7093.19     7774.82    286.05 o 
  23   1   2      171.35      261.30    104.27 o 
  25   1   2     2398.37     2649.88    212.49 o 
  27   1   2      498.00      654.34    148.93 o 
  29   1   2      107.46      158.80    137.69 o 
 -32   2   2      169.22       81.94    187.05 o 
 -30   2   2     2217.02     2254.04    215.28 o 
 -28   2   2      197.36      120.17     60.55 o 
 -26   2   2      228.78      136.53     70.90 o 
 -24   2   2     4723.01     3742.28    494.32 o 
 -22   2   2     5043.00     4597.71    357.87 o 
 -20   2   2     5505.98     5116.02    265.12 o 
 -18   2   2    22794.41    23435.31    739.48 o 
 -16   2   2      411.99      487.89     64.33 o 
 -14   2   2    13928.67    15032.16    486.32 o 
 -12   2   2    12336.04    11840.56    388.21 o 
 -10   2   2     6426.09     7027.92    199.98 o 
  -8   2   2     9668.83     9311.92    256.25 o 
  -6   2   2    11783.62    11569.13    354.79 o 
  -4   2   2      115.63      176.38     45.51 o 
  -2   2   2      790.88      741.01     69.25 o 
   0   2   2    29517.82    29778.66    720.76 o 
   2   2   2     1468.28     1473.78     62.83 o 
   4   2   2    52149.58    52481.22   1256.87 o 
   6   2   2     6657.03     7005.12    229.58 o 
   8   2   2     7075.19     6698.92    199.61 o 
  10   2   2    10844.18    10381.68    292.22 o 
  12   2   2     9382.29     8561.78    253.22 o 
  14   2   2      864.49      803.45     68.33 o 
  16   2   2    27955.88    27396.79    710.50 o 
  18   2   2     2079.12     2010.21    122.51 o 
  20   2   2     7087.27     6803.70    221.03 o 
  22   2   2     1446.26     1221.68     84.21 o 
  24   2   2      426.75      283.48    111.91 o 
  26   2   2        9.99        9.53    105.47 o 
  28   2   2     1602.77     1666.05    197.07 o 
 -31   3   2       34.38      -60.95     65.62 o 
 -29   3   2       72.36       -6.91     63.62 o 
 -27   3   2      967.37      647.04     82.76 o 
 -25   3   2       10.10      -27.01     63.72 o 
 -23   3   2       16.35       20.29     73.82 o 
 -21   3   2     3567.04     3618.04    190.83 o 
 -19   3   2      434.91      469.64     94.61 o 
 -17   3   2     1470.61     1714.46    120.14 o 
 -15   3   2       12.11       10.94     51.16 o 
 -13   3   2      327.00      525.55     91.22 o 
 -11   3   2      139.27       87.29     36.90 o 
  -9   3   2     2324.67     2638.09    119.22 o 
  -7   3   2     3550.62     3729.54    178.67 o 
  -5   3   2     7310.38     7731.28    262.63 o 
  -3   3   2     8772.48     9561.52    375.91 o 
  -1   3   2     7446.96     8316.64    472.73 o 
   1   3   2     7718.54     8623.33    240.30 o 
   3   3   2     2353.55     2652.29    104.38 o 
   5   3   2     1027.42     1403.59     96.56 o 
   7   3   2     1322.48     1339.73     67.21 o 
   9   3   2     4145.59     4329.30    180.20 o 
  11   3   2      861.04      734.74     81.99 o 
  13   3   2      819.86      820.45     86.02 o 
  15   3   2       42.70        0.49     49.05 o 
  17   3   2       50.60       47.41     57.29 o 
  19   3   2      755.56      792.65     85.06 o 
  21   3   2      223.37      284.83     63.17 o 
  23   3   2      145.00      239.43     75.35 o 
  25   3   2      192.44       88.92     75.34 o 
  27   3   2      335.41      247.54    103.31 o 
 -28   4   2       80.75      144.32     76.54 o 
 -26   4   2       75.89       76.24     70.56 o 
 -24   4   2     3699.34     3262.39    223.31 o 
 -22   4   2      191.43      274.91    103.67 o 
 -20   4   2     2253.55     2279.41    157.11 o 
 -18   4   2      347.88      271.66    112.65 o 
 -16   4   2      775.51      721.41    198.38 o 
 -14   4   2     2123.18     2265.22    186.37 o 
 -12   4   2    10017.10    10046.87    452.89 o 
 -10   4   2     1724.23     1496.85    167.41 o 
  -8   4   2    13875.16    13622.78    442.51 o 
  -6   4   2     9382.65     9656.75    452.24 o 
  -4   4   2     3154.81     3171.13    176.62 o 
  -2   4   2      245.16      321.01     84.84 o 
   0   4   2      752.33      764.31     84.70 o 
   2   4   2      484.36      512.15     63.71 o 
   4   4   2     8570.44     8886.78    255.50 o 
   6   4   2     9191.96     9778.97    338.67 o 
   8   4   2      926.88     1017.97     99.63 o 
  10   4   2     3307.72     3350.27    281.35 o 
  12   4   2      498.33      432.94     97.42 o 
  14   4   2      247.34      308.62     80.57 o 
  16   4   2     1500.26     1490.45    122.50 o 
  18   4   2     1875.26     2045.09    145.20 o 
  20   4   2     1250.85     1205.56    121.84 o 
  22   4   2     1114.29     1185.36    132.69 o 
  24   4   2      178.03      125.09     93.49 o 
 -25   5   2        0.04       25.19     91.76 o 
 -23   5   2       30.08       64.48     98.35 o 
 -21   5   2       80.10      176.28    101.31 o 
 -19   5   2     1300.41     1264.57    142.57 o 
 -17   5   2      874.81      972.66    158.90 o 
 -15   5   2       10.11      -20.47     99.94 o 
 -13   5   2     6129.53     6255.48    351.96 o 
 -11   5   2      263.78      115.78    104.39 o 
  -9   5   2       89.64      -73.28     86.60 o 
  -7   5   2     3147.97     3448.78    202.06 o 
  -5   5   2      835.42      897.69     92.21 o 
  -3   5   2      496.98      547.59     92.37 o 
  -1   5   2      234.58      330.33     79.30 o 
   1   5   2      185.50      219.51     68.27 o 
   3   5   2        4.07     -129.86    149.94 o 
   5   5   2     1502.72     1685.69    198.18 o 
   7   5   2       92.12      -92.19     80.70 o 
   9   5   2       34.60      109.06     94.92 o 
  11   5   2      149.85      228.75     98.25 o 
  13   5   2     1533.96     1441.04    143.43 o 
  15   5   2        1.58      -29.70     91.76 o 
  17   5   2      639.30      498.71    112.32 o 
  19   5   2      240.95       34.83    118.78 o 
  21   5   2        7.40      -20.53    119.50 o 
 -20   6   2      571.82      907.48    160.70 o 
 -18   6   2      455.82      330.07    161.11 o 
 -16   6   2     1438.96     1804.57    213.39 o 
 -14   6   2      303.05      281.13    136.14 o 
 -12   6   2        2.94      -87.99    117.55 o 
 -10   6   2     2433.63     2550.28    251.14 o 
  -8   6   2     1012.71     1182.21    155.37 o 
  -6   6   2     1307.76     1361.93    152.44 o 
  -4   6   2      265.93      348.39    162.02 o 
  -2   6   2       77.47       45.05     65.22 o 
   0   6   2     2482.28     1852.90    384.09 o 
   2   6   2     1030.89      945.03    151.85 o 
   4   6   2     1298.62     1270.37    173.39 o 
   6   6   2     3036.96     3047.40    324.84 o 
   8   6   2     2576.94     2632.71    306.87 o 
  10   6   2      269.08      275.13    148.12 o 
  12   6   2      197.39       -8.58    133.83 o 
  14   6   2     1923.73     1510.37    205.13 o 
  16   6   2      491.27      472.30    165.65 o 
  -9   7   2      429.04      350.95    152.46 o 
  -7   7   2       58.79        5.27    124.84 o 
  -5   7   2      162.59      303.49     85.82 o 
  -3   7   2      806.60      660.96    128.70 o 
  -1   7   2      371.30      254.21    110.85 o 
   1   7   2       58.81       -8.20     92.73 o 
   3   7   2       65.26       57.01    142.03 o 
   5   7   2       13.05       27.37    152.96 o 
   7   7   2       75.57      251.60    168.99 o 
 -33   1   3      692.77      951.61    157.08 o 
 -31   1   3     1526.09     1801.57    180.73 o 
 -29   1   3      248.78      282.55    102.03 o 
 -27   1   3     4237.62     4606.16    557.43 o 
 -25   1   3     3577.02     3454.96    177.08 o 
 -23   1   3     1226.72     1063.66    101.02 o 
 -21   1   3     3804.39     3622.39    417.23 o 
 -19   1   3    12810.91    11704.50    351.75 o 
 -17   1   3     6757.24     6420.27    220.76 o 
 -15   1   3    17936.47    16857.99    491.58 o 
 -13   1   3    14242.41    14917.40    392.42 o 
 -11   1   3     8688.96     9894.05    474.60 o 
  -9   1   3     4374.44     4471.69    128.09 o 
  -7   1   3     1533.10     1409.04     50.87 o 
  -5   1   3     1415.64     1269.74     54.46 o 
  -3   1   3    78109.21    78928.66   2630.97 o 
  -1   1   3      528.96      575.58     35.78 o 
   1   1   3    52870.55    53309.72   1435.31 o 
   3   1   3    43991.30    45031.43    984.04 o 
   5   1   3      228.55      217.09     23.98 o 
   7   1   3    15256.24    15116.32    311.35 o 
   9   1   3    14094.33    14376.45    298.00 o 
  11   1   3      749.81      989.70     62.61 o 
  13   1   3     1893.32     1827.87     63.56 o 
  15   1   3     9125.64     9685.72    371.83 o 
  17   1   3     1262.96     1291.94    152.06 o 
  19   1   3    14282.93    16605.25    517.01 o 
  21   1   3     2769.57     3353.90    150.40 o 
  23   1   3        8.04      -76.36    103.26 o 
  25   1   3     1009.36     1207.45    367.43 o 
  27   1   3      494.44      594.02    155.65 o 
  29   1   3        9.55        5.97    123.44 o 
 -32   2   3     1472.17     1320.38    207.01 o 
 -30   2   3      328.24      127.70    123.16 o 
 -28   2   3      617.67      476.13    106.16 o 
 -26   2   3      397.43      164.38    177.54 o 
 -24   2   3       70.61      -94.01     97.87 o 
 -22   2   3     2063.98     1989.84    133.67 o 
 -20   2   3     7567.92     6893.64    268.82 o 
 -18   2   3     4171.60     4053.62    178.32 o 
 -16   2   3     1376.31     1276.57     89.40 o 
 -14   2   3     9877.72    11497.96    383.35 o 
 -12   2   3    16683.82    18645.95    489.00 o 
 -10   2   3     6895.46     7302.91    206.70 o 
  -8   2   3    14679.84    14952.22    535.70 o 
  -6   2   3    21460.73    22093.55    545.13 o 
  -4   2   3    33463.10    33356.29   1142.94 o 
  -2   2   3    14901.90    14737.97    527.70 o 
   0   2   3       22.47       32.66     27.55 o 
   2   2   3     9929.47    10063.27    310.86 o 
   4   2   3    29408.52    29802.44    862.27 o 
   6   2   3     6650.64     6661.14    185.77 o 
   8   2   3    16347.09    16208.33    429.57 o 
  10   2   3     8603.97     8618.90    252.35 o 
  12   2   3     3878.36     3473.02    132.04 o 
  14   2   3      860.67      740.16     89.59 o 
  16   2   3     2658.31     2816.73    113.30 o 
  18   2   3      751.15      703.90     78.12 o 
  20   2   3      167.45       88.34     62.39 o 
  22   2   3     3663.97     3348.77    187.42 o 
  24   2   3      782.28      665.30     86.79 o 
  26   2   3      278.88      177.41    122.46 o 
  28   2   3       30.67        2.79    118.52 o 
 -31   3   3       68.56      -90.86     60.58 o 
 -29   3   3     3958.52     2891.45    355.49 o 
 -27   3   3      970.29      753.20     92.29 o 
 -25   3   3     2675.84     2646.33    172.78 o 
 -23   3   3     2354.22     2442.24    160.75 o 
 -21   3   3     1992.48     2062.59    141.23 o 
 -19   3   3     3883.09     3660.53    197.93 o 
 -17   3   3    15036.59    14704.86    494.08 o 
 -15   3   3       34.35      184.23     59.89 o 
 -13   3   3    18605.13    19519.18    764.96 o 
 -11   3   3    13581.75    14100.67    364.96 o 
  -9   3   3       64.95       87.74     44.35 o 
  -7   3   3    17497.31    16167.94    499.69 o 
  -5   3   3    18812.42    18229.21    647.34 o 
  -3   3   3       51.96      -65.26     58.07 o 
  -1   3   3    69591.22    69568.58   2789.46 o 
   1   3   3    11717.20    11444.86    365.35 o 
   3   3   3     2383.19     2551.92    118.77 o 
   5   3   3    29832.82    30593.24    757.01 o 
   7   3   3     3793.44     3617.17    125.08 o 
   9   3   3    11964.73    11031.52    363.21 o 
  11   3   3    18359.07    16913.62    525.20 o 
  13   3   3     1943.56     2023.99    142.14 o 
  15   3   3      923.96      991.94     95.73 o 
  17   3   3     8552.21     8501.97    239.77 o 
  19   3   3      253.92      262.90     67.78 o 
  21   3   3     4547.90     4010.12    175.42 o 
  23   3   3     1558.36     1387.65    112.52 o 
  25   3   3      562.06      485.70    101.88 o 
  27   3   3      307.23      255.31    109.52 o 
 -28   4   3        0.36       70.06     75.58 o 
 -26   4   3        2.82       83.49     81.46 o 
 -24   4   3     2621.44     2384.41    142.98 o 
 -22   4   3     2173.63     2096.18    188.80 o 
 -20   4   3     1186.35     1082.20    152.09 o 
 -18   4   3     2644.76     2838.66    477.90 o 
 -16   4   3      352.53      399.79    121.82 o 
 -14   4   3      328.78      309.58    109.15 o 
 -12   4   3      566.77      747.08    124.99 o 
 -10   4   3     9624.25    10000.54    453.41 o 
  -8   4   3     7672.79     7388.67    269.17 o 
  -6   4   3     8558.03     8410.35    299.87 o 
  -4   4   3      535.29      645.87     82.60 o 
  -2   4   3    11921.69    11585.96    875.74 o 
   0   4   3      450.96      365.12     70.55 o 
   2   4   3     2769.92     3187.99    192.21 o 
   4   4   3       35.34       88.34     56.86 o 
   6   4   3    10413.07    10389.99    354.59 o 
   8   4   3     8597.90     8882.03    321.76 o 
  10   4   3     7344.96     7304.85    280.83 o 
  12   4   3      401.11      342.17     80.79 o 
  14   4   3      669.97      709.38     97.41 o 
  16   4   3       92.46       16.97     87.85 o 
  18   4   3      524.43      459.75     92.52 o 
  20   4   3     1080.49      966.02    113.46 o 
  22   4   3     1373.89     1347.73    130.55 o 
  24   4   3      726.84      649.10    112.04 o 
 -25   5   3      145.34       28.13    113.87 o 
 -23   5   3       87.23      201.82    120.25 o 
 -21   5   3      365.03      610.43    142.62 o 
 -19   5   3     2784.15     3171.82    257.97 o 
 -17   5   3        6.21       76.62    116.83 o 
 -15   5   3      376.82      475.03    139.46 o 
 -13   5   3      171.58        9.06    108.49 o 
 -11   5   3     1304.12     1360.99    172.10 o 
  -9   5   3     4338.06     4591.78    293.62 o 
  -7   5   3     8080.57     7885.04    393.67 o 
  -5   5   3     4376.44     4340.35    202.86 o 
  -3   5   3     3185.08     3022.06    232.88 o 
  -1   5   3      627.30      562.83     94.28 o 
   1   5   3     1042.12     1081.10    104.45 o 
   3   5   3     4342.59     4254.27    255.19 o 
   5   5   3     1067.42      973.45    143.16 o 
   7   5   3     9081.88     9467.41    444.45 o 
   9   5   3     7355.05     7639.89    515.49 o 
  11   5   3      861.45     1035.08    152.12 o 
  13   5   3       54.40       61.61    115.17 o 
  15   5   3     2241.22     2015.29    190.93 o 
  17   5   3        0.35       87.89    130.14 o 
  19   5   3     2489.07     2595.70    173.63 o 
  21   5   3      325.72      404.81    110.23 o 
 -20   6   3       55.85      240.28    216.04 o 
 -18   6   3        6.40       66.91    138.62 o 
 -16   6   3      219.12      195.81    189.51 o 
 -14   6   3        7.68      -17.15    126.80 o 
 -12   6   3      443.68      455.26    162.57 o 
 -10   6   3      226.46      225.84    144.16 o 
  -8   6   3      122.68       80.54    128.66 o 
  -6   6   3        3.15      -32.67    105.26 o 
  -4   6   3      142.26       24.88     71.65 o 
  -2   6   3      220.39      142.94     68.22 o 
   0   6   3      930.36      406.37    128.49 o 
   2   6   3      115.34      146.71    126.41 o 
   4   6   3        1.86      -34.18    118.17 o 
   6   6   3      355.76      356.76    174.07 o 
   8   6   3     1582.92     1430.72    333.01 o 
  10   6   3      310.21      239.95    153.45 o 
  12   6   3       34.14       21.62    145.34 o 
  14   6   3      907.62      818.65    193.70 o 
  16   6   3       11.29      -81.00    138.76 o 
 -11   7   3      186.27      162.00    152.76 o 
  -9   7   3      999.53     1101.91    179.06 o 
  -7   7   3     1133.28     1070.13    166.33 o 
  -5   7   3      965.08      798.11    200.04 o 
  -3   7   3      370.26      331.24    131.47 o 
  -1   7   3       11.90      -62.86    108.68 o 
   1   7   3       35.44      -24.27     91.46 o 
   3   7   3      361.80      465.67    166.41 o 
   5   7   3     1070.83     1004.29    193.04 o 
 -34   0   4      119.99      255.61    157.43 o 
 -32   0   4       88.55       52.59    142.78 o 
 -30   0   4     6830.23     8072.18    563.75 o 
 -28   0   4     1228.07     1107.66    182.07 o 
 -26   0   4      270.08      256.94    129.14 o 
 -24   0   4     3348.33     3875.45    429.63 o 
 -22   0   4     5927.42     6344.70    727.15 o 
 -20   0   4     2320.17     2374.61    153.43 o 
 -18   0   4    47189.75    46683.31   2338.52 o 
 -16   0   4     4751.63     4764.51    215.75 o 
 -14   0   4    85589.18    76255.58   3640.57 o 
 -12   0   4    23975.19    23479.88    849.48 o 
 -10   0   4    28602.33    28722.11   1634.00 o 
  -8   0   4    32906.21    33778.89   2089.10 o 
  -4   0   4    68694.69    66679.02   3140.55 o 
  -2   0   4   246638.95   226563.48  10629.01 o 
   0   0   4    19562.53    20905.08    687.47 o 
   2   0   4     6458.94     6350.28    229.29 o 
   4   0   4    37710.59    37455.52   1041.57 o 
   6   0   4     1922.23     1853.99     97.32 o 
   8   0   4     3870.31     3513.56    134.60 o 
  10   0   4     6076.16     5272.74    286.77 o 
  12   0   4     1750.37     1848.76     95.15 o 
  14   0   4    29119.02    29881.35    863.41 o 
  16   0   4     7602.08     8032.72    292.86 o 
  18   0   4       72.53      195.37    136.46 o 
  20   0   4     8655.34    10446.64    690.87 o 
  22   0   4     5607.25     6966.32    524.81 o 
  24   0   4      242.69      508.24    187.73 o 
  26   0   4      595.43      810.78    233.65 o 
  28   0   4      806.53      870.68    257.95 o 
 -35   1   4      766.19      972.11    153.60 o 
 -33   1   4      801.57      976.34    156.52 o 
 -31   1   4      246.52      374.60    112.21 o 
 -29   1   4      550.88      538.18    156.10 o 
 -27   1   4     1107.26     1129.43    110.18 o 
 -25   1   4      430.20      520.08     87.88 o 
 -23   1   4     2364.72     2118.36    151.82 o 
 -21   1   4    10720.19     9633.15    340.77 o 
 -19   1   4    15949.48    15388.36    418.42 o 
 -17   1   4     7682.77     7436.57    245.68 o 
 -15   1   4      806.88      731.50     47.69 o 
 -13   1   4     1209.44     1503.47     89.59 o 
 -11   1   4     2142.20     1985.57     86.01 o 
  -9   1   4    16546.00    16619.32    425.98 o 
  -7   1   4    21348.48    21287.06    611.43 o 
  -5   1   4   108150.09   106141.61   2976.47 o 
  -3   1   4    59463.68    60894.39   1627.79 o 
  -1   1   4     9125.83     8922.80    254.95 o 
   1   1   4      239.81      277.03     41.31 o 
   3   1   4     9816.08    10281.30    238.59 o 
   5   1   4     5008.83     5142.42    116.98 o 
   7   1   4     7737.36     7358.57    161.67 o 
   9   1   4    16804.99    16465.20    340.79 o 
  11   1   4     5864.91     5969.59    142.15 o 
  13   1   4     5312.70     5355.68    151.85 o 
  15   1   4      276.19      481.01     62.12 o 
  17   1   4     1265.98     1449.67     92.26 o 
  19   1   4     2532.62     2859.24    231.20 o 
  21   1   4     5391.53     6022.24    316.41 o 
  23   1   4      825.48      778.47    144.21 o 
  25   1   4     1808.80     2005.20    204.79 o 
  27   1   4      175.08       68.96    137.38 o 
  29   1   4       26.20      -61.94    124.41 o 
 -34   2   4       20.82        2.93    123.56 o 
 -32   2   4     1928.40     2078.96    303.54 o 
 -30   2   4       14.92      -96.19     79.18 o 
 -28   2   4     5828.33     5225.51    246.48 o 
 -26   2   4     1031.60      743.38    222.99 o 
 -24   2   4     4742.45     4324.78    495.22 o 
 -22   2   4      101.50       81.61     64.09 o 
 -20   2   4     5163.80     5013.64    213.23 o 
 -18   2   4     4145.89     3872.12    171.26 o 
 -16   2   4    28445.29    27331.84    707.69 o 
 -14   2   4      737.88      996.66     93.55 o 
 -12   2   4    45616.08    47662.20   1200.21 o 
 -10   2   4     8599.78     9226.90    253.65 o 
  -8   2   4     2899.86     2967.05     93.42 o 
  -6   2   4     8982.13     9319.72    244.66 o 
  -4   2   4    16218.81    16303.07    472.45 o 
  -2   2   4      116.74       86.33     33.36 o 
   0   2   4    53394.91    52899.22   1275.37 o 
   2   2   4      340.51      326.34     35.08 o 
   4   2   4      259.78      301.25     34.45 o 
   6   2   4    29700.54    29188.61    721.07 o 
   8   2   4     6228.69     5830.33    182.95 o 
  10   2   4    14390.12    14263.05    390.64 o 
  12   2   4    23169.54    22272.29    588.93 o 
  14   2   4      539.00      497.32     74.32 o 
  16   2   4      467.63      538.75     67.85 o 
  18   2   4    13365.08    13037.20    379.20 o 
  20   2   4      212.61      235.44     71.19 o 
  22   2   4      736.46      796.35     89.16 o 
  24   2   4      116.00       18.68    123.47 o 
  26   2   4       15.34      -79.95    165.09 o 
  28   2   4      180.87       43.27    198.37 o 
 -31   3   4       52.70      -37.83     82.16 o 
 -29   3   4      139.67       -2.94     92.48 o 
 -27   3   4      648.02      608.47    111.05 o 
 -25   3   4       21.76       45.08    105.15 o 
 -23   3   4     3073.50     3146.94    178.82 o 
 -21   3   4     1216.76     1136.78    108.26 o 
 -19   3   4     1078.22     1095.64    104.34 o 
 -17   3   4      303.64      354.89     80.51 o 
 -15   3   4      395.04      531.42     70.98 o 
 -13   3   4        6.48       22.76     38.78 o 
 -11   3   4     6539.25     6951.02    197.29 o 
  -9   3   4      400.09      485.61     48.85 o 
  -7   3   4     1538.83     1673.49     78.99 o 
  -5   3   4      300.33      273.00     53.83 o 
  -3   3   4      861.61      876.64    150.79 o 
  -1   3   4     3215.41     3420.14    143.92 o 
   1   3   4     2412.32     2297.02    112.49 o 
   3   3   4        8.73      -36.16     42.70 o 
   5   3   4        0.02       65.08     42.68 o 
   7   3   4      233.52      219.97     65.55 o 
   9   3   4     1012.39     1124.98    103.73 o 
  11   3   4     5442.74     5372.36    263.04 o 
  13   3   4       95.32      105.08     69.84 o 
  15   3   4     4809.84     4435.25    174.56 o 
  17   3   4       46.97       61.94     60.81 o 
  19   3   4      628.08      637.25     87.30 o 
  21   3   4      516.53      361.27     79.02 o 
  23   3   4        9.97      -83.03     69.44 o 
  25   3   4       49.51      104.26     78.98 o 
 -28   4   4     1219.58     1086.14    114.39 o 
 -26   4   4       94.70      241.90    104.64 o 
 -24   4   4      281.66      328.05     98.76 o 
 -22   4   4      468.42      354.44    119.27 o 
 -20   4   4        0.14      144.76    124.31 o 
 -18   4   4     2297.39     2621.13    207.43 o 
 -16   4   4     7145.32     7753.47    383.23 o 
 -14   4   4     5766.73     6045.43    321.60 o 
 -12   4   4     6609.46     7360.63    366.38 o 
 -10   4   4      181.64      118.81     48.57 o 
  -8   4   4      296.61      121.10     67.87 o 
  -6   4   4     9926.75     9686.59    336.31 o 
  -4   4   4    19584.06    19460.99    723.00 o 
  -2   4   4    14531.21    14226.05    458.44 o 
   0   4   4     2955.77     3159.26    152.38 o 
   2   4   4       90.51      143.22     90.40 o 
   4   4   4       77.37      114.40     77.00 o 
   6   4   4     2878.28     2706.90    181.21 o 
   8   4   4    17165.53    16907.85    677.48 o 
  10   4   4      486.71      263.10     91.81 o 
  12   4   4      883.78      829.42    176.56 o 
  14   4   4      112.74      171.22     75.56 o 
  16   4   4       46.38        9.53     75.05 o 
  18   4   4      295.30      472.70     95.64 o 
  20   4   4     2239.14     2060.94    157.54 o 
  22   4   4      357.87      216.86     99.26 o 
 -25   5   4      396.09      510.10    136.53 o 
 -23   5   4      418.28      522.89    118.47 o 
 -21   5   4      210.18      169.36    130.33 o 
 -19   5   4      166.69       70.47    127.85 o 
 -17   5   4     1035.66     1104.61    168.46 o 
 -15   5   4      791.23      507.39    145.02 o 
 -13   5   4      351.59      388.55    262.60 o 
 -11   5   4      259.27       65.15    109.93 o 
  -9   5   4        9.12       63.82    111.31 o 
  -7   5   4      411.21      321.32    115.37 o 
  -5   5   4      951.67      864.35    104.43 o 
  -3   5   4      164.58      247.21     76.95 o 
  -1   5   4      672.45      513.56     91.24 o 
   1   5   4      452.13      388.58    109.11 o 
   3   5   4      278.86      239.12    109.94 o 
   5   5   4      406.63      538.66    171.75 o 
   7   5   4      982.41     1067.07    152.93 o 
   9   5   4       28.26      126.72    110.31 o 
  11   5   4      166.09       76.43    109.68 o 
  13   5   4        3.11       53.74    108.26 o 
  15   5   4      413.77      510.98    105.50 o 
  17   5   4       24.38       28.84     86.63 o 
  19   5   4      930.19      921.58    151.24 o 
 -20   6   4      459.24      253.18    266.10 o 
 -18   6   4      280.35      453.30    169.15 o 
 -16   6   4      152.60      174.58    138.31 o 
 -14   6   4     2524.58     2940.86    276.52 o 
 -12   6   4      375.29      365.75    150.46 o 
 -10   6   4      683.32      866.10    155.29 o 
  -8   6   4     1037.01      868.48    142.72 o 
  -6   6   4      538.56      849.86    154.89 o 
  -4   6   4     1467.10     1221.22    119.62 o 
  -2   6   4     4215.31     4009.68    201.56 o 
   0   6   4       98.47      166.47    118.43 o 
   2   6   4      599.38      654.74    145.37 o 
   4   6   4      894.08      858.04    154.61 o 
   6   6   4     1054.28     1171.16    387.09 o 
   8   6   4     5968.68     6193.24    482.88 o 
  10   6   4     8618.81     8195.31    573.73 o 
  12   6   4      306.36      353.78    151.94 o 
  14   6   4      776.17      688.91    170.30 o 
 -11   7   4        0.74     -157.71    173.14 o 
  -9   7   4        9.52       12.10    135.31 o 
  -7   7   4      516.33      373.41    130.62 o 
  -5   7   4       84.01      -27.46     97.64 o 
  -3   7   4     1238.47      951.50    146.03 o 
  -1   7   4      191.85       53.81     99.21 o 
   1   7   4      106.34      344.14    245.97 o 
   3   7   4        5.17      386.74    265.27 o 
   5   7   4      639.59      594.10    300.54 o 
 -35   1   5       64.89      298.55    118.36 o 
 -33   1   5      202.35      299.83    182.56 o 
 -31   1   5       78.86      108.81    100.02 o 
 -29   1   5     1556.47     1650.80    162.20 o 
 -27   1   5       63.43       64.54     68.91 o 
 -25   1   5    13358.02    11263.18   1366.27 o 
 -23   1   5      622.22      615.26     82.87 o 
 -21   1   5     6114.38     5449.69    229.41 o 
 -19   1   5      620.30      622.35     70.09 o 
 -17   1   5     5068.48     4334.15    158.13 o 
 -15   1   5    24689.71    24582.96    935.99 o 
 -13   1   5    93666.81    90799.39   2257.10 o 
 -11   1   5      239.07      214.08     33.29 o 
  -9   1   5    14851.05    14672.91    378.13 o 
  -7   1   5     1717.03     1720.90     56.83 o 
  -5   1   5     5020.29     4890.16    130.31 o 
  -3   1   5   245211.97   236234.53   6276.60 o 
  -1   1   5   246817.63   239967.16   6375.86 o 
   1   1   5      115.18      104.33     24.28 o 
   3   1   5    25855.80    25342.50    505.25 o 
   5   1   5     1004.46     1061.82     40.50 o 
   7   1   5     1414.58     1561.63     53.86 o 
   9   1   5    10131.62    10817.21    234.78 o 
  11   1   5    10750.98    10977.15    241.30 o 
  13   1   5     3885.63     4282.17    169.91 o 
  15   1   5    13952.20    15059.70    683.96 o 
  17   1   5      116.35       92.41     74.31 o 
  19   1   5       20.99       -6.34     62.62 o 
  21   1   5     1503.26     1751.38    487.11 o 
  23   1   5      501.29      758.37    153.43 o 
  25   1   5      556.49      491.48    279.25 o 
  27   1   5     1183.30     1472.78    206.54 o 
 -34   2   5      631.20      598.14    152.42 o 
 -32   2   5      910.46      706.76    180.39 o 
 -30   2   5     1538.65     1463.39    195.04 o 
 -28   2   5       24.67      -28.77     74.44 o 
 -26   2   5      793.11      617.07    136.43 o 
 -24   2   5      875.94      936.88    158.63 o 
 -22   2   5     1696.43     1362.01    152.28 o 
 -20   2   5     7782.13     7572.48    285.21 o 
 -18   2   5     5933.27     5595.97    220.21 o 
 -16   2   5      908.12      735.08     64.80 o 
 -14   2   5    26219.47    28406.49    730.47 o 
 -12   2   5       24.74      -30.74     23.83 o 
 -10   2   5     3951.36     4119.93    108.96 o 
  -8   2   5    20043.00    20076.92    497.95 o 
  -6   2   5     7999.27     7486.06    202.07 o 
  -4   2   5     1285.16     1138.11     62.63 o 
  -2   2   5     4919.68     4739.87    138.35 o 
   0   2   5      808.94      831.33     47.31 o 
   2   2   5     1873.54     2012.09     89.37 o 
   4   2   5     1545.32     1692.46     95.11 o 
   6   2   5    24144.69    24142.95    604.50 o 
   8   2   5     8850.34     8696.55    219.61 o 
  10   2   5     3997.46     3922.13    144.72 o 
  12   2   5     4084.11     3876.30    148.85 o 
  14   2   5       22.71       50.00     49.31 o 
  16   2   5       87.78       64.18     57.93 o 
  18   2   5      975.33     1007.96     91.87 o 
  20   2   5      712.78      721.86     85.91 o 
  22   2   5      863.86      981.16     98.69 o 
  24   2   5      410.40      312.50    133.94 o 
  26   2   5       19.70     -226.29    320.65 o 
 -31   3   5      588.27      669.09    156.43 o 
 -29   3   5       27.50      -54.90    122.14 o 
 -27   3   5     7007.69     7003.70    515.48 o 
 -25   3   5      126.23      120.26     80.90 o 
 -23   3   5    11527.08    11302.59    413.20 o 
 -21   3   5      120.70       90.58     66.09 o 
 -19   3   5      445.29      514.04     79.55 o 
 -17   3   5       57.00       38.09     54.38 o 
 -15   3   5    14358.15    14076.72    471.80 o 
 -13   3   5      147.16      137.20     45.01 o 
 -11   3   5    34655.96    33950.25    837.45 o 
  -9   3   5      780.30      691.28    101.80 o 
  -7   3   5      749.70      838.30     58.43 o 
  -5   3   5     3787.76     3676.64    146.14 o 
  -3   3   5    17935.02    16016.30    473.47 o 
  -1   3   5     1760.61     1904.89     87.89 o 
   1   3   5    54765.56    50209.97   1230.09 o 
   3   3   5     1537.29     1792.89     93.39 o 
   5   3   5     5759.06     5464.14    244.11 o 
   7   3   5     8066.07     8078.43    281.17 o 
   9   3   5    12825.87    13097.87    421.09 o 
  11   3   5     1397.87     1358.54    108.98 o 
  13   3   5     7609.69     7055.86    264.11 o 
  15   3   5      222.03      206.23     65.78 o 
  17   3   5     4516.49     4087.32    173.31 o 
  19   3   5     1494.73     1540.36    113.80 o 
  21   3   5      132.75       78.47     78.23 o 
  23   3   5     1216.49     1322.94    117.32 o 
  25   3   5     1662.14     1769.41    198.31 o 
 -30   4   5      237.81      316.42    169.48 o 
 -28   4   5      291.98      169.97    106.17 o 
 -26   4   5      109.72      306.10    104.50 o 
 -24   4   5      961.60      985.19    150.86 o 
 -22   4   5     2472.57     2639.35    216.95 o 
 -20   4   5      626.00      764.80    134.15 o 
 -18   4   5     4407.17     4615.38    285.31 o 
 -16   4   5     4199.46     4749.20    285.44 o 
 -14   4   5     3597.97     3089.58    219.66 o 
 -12   4   5      444.26      597.55    118.65 o 
 -10   4   5     3206.73     3347.17    129.83 o 
  -8   4   5     1180.16     1280.42    108.72 o 
  -6   4   5     7478.13     7244.54    227.74 o 
  -4   4   5     1605.78     1532.47    107.87 o 
  -2   4   5     5696.73     5510.40    216.98 o 
   0   4   5     2535.57     2709.13    140.83 o 
   2   4   5      406.87      385.67     68.96 o 
   4   4   5     4018.36     3903.41    215.04 o 
   6   4   5       39.75      -29.04     71.46 o 
   8   4   5     8450.37     7605.39    499.69 o 
  10   4   5     4071.04     3303.38    370.07 o 
  12   4   5     1295.68     1131.12    147.37 o 
  14   4   5     1748.06     1430.28    119.01 o 
  16   4   5        0.10      -72.06     70.94 o 
  18   4   5        5.27      -41.12     86.50 o 
  20   4   5      711.56      866.75    113.20 o 
  22   4   5       51.10       61.91     90.60 o 
 -25   5   5     3244.44     3020.58    287.53 o 
 -23   5   5      363.04      507.23    158.08 o 
 -21   5   5        8.35     -121.52    116.80 o 
 -19   5   5       99.44      292.44    164.26 o 
 -17   5   5     2344.90     2847.14    245.99 o 
 -15   5   5      951.99      928.30    252.62 o 
 -13   5   5    19716.12    20044.75    842.10 o 
 -11   5   5     4918.16     5048.41    317.12 o 
  -9   5   5     3007.44     3053.63    241.17 o 
  -7   5   5     1460.68     1447.91    103.94 o 
  -5   5   5     5314.76     5108.59    189.91 o 
  -3   5   5     1416.21     1457.58    166.84 o 
  -1   5   5     3554.65     3767.42    186.06 o 
   1   5   5      341.46      413.70    109.33 o 
   3   5   5     5910.98     5551.95    403.34 o 
   5   5   5     1046.35      906.39    261.11 o 
   7   5   5        3.77     -103.94    116.83 o 
   9   5   5      678.56      616.74    102.91 o 
  11   5   5     2941.76     2373.05    236.46 o 
  13   5   5     1757.14     1687.28    140.96 o 
  15   5   5     1671.84     1524.01    137.86 o 
  17   5   5      131.22       70.24     91.90 o 
  19   5   5      372.72      293.08    108.28 o 
 -20   6   5      213.92      136.22    131.25 o 
 -18   6   5       18.26     -104.09    144.92 o 
 -16   6   5        3.39      104.06    147.81 o 
 -14   6   5       57.15       28.90    147.00 o 
 -12   6   5      928.66     1054.65    228.98 o 
 -10   6   5       64.99       43.08    125.15 o 
  -8   6   5      472.30      506.87    145.69 o 
  -6   6   5       54.18       83.49    117.99 o 
  -4   6   5       23.44      -24.51     61.53 o 
  -2   6   5       66.43      -80.28     81.83 o 
   0   6   5       33.59      -45.04     99.58 o 
   2   6   5       76.28      -12.86    100.31 o 
   4   6   5       18.01      -41.00     94.51 o 
   6   6   5        1.13       15.97     95.47 o 
   8   6   5      298.33      324.73    113.08 o 
  10   6   5      286.13      205.69    183.89 o 
  12   6   5      145.07       -6.33    190.22 o 
 -11   7   5      914.15     1014.04    197.98 o 
  -9   7   5      426.22      432.28    154.11 o 
  -7   7   5      104.19       17.31    169.08 o 
  -5   7   5      510.85      383.08    195.05 o 
  -3   7   5      604.11      424.71    176.08 o 
  -1   7   5      769.80      548.10    114.60 o 
   1   7   5     1042.87      905.07    224.98 o 
   3   7   5      757.18      542.79    165.44 o 
 -36   0   6     2816.57     3404.79    338.45 o 
 -34   0   6      621.89      802.46    184.40 o 
 -32   0   6       51.12      163.75    147.78 o 
 -30   0   6     3051.25     3386.48    324.14 o 
 -28   0   6     6724.93     7482.14    517.16 o 
 -26   0   6     1091.33     1099.26    157.11 o 
 -24   0   6    25502.22    26972.19   2295.26 o 
 -22   0   6     6462.90     5923.11    549.60 o 
 -20   0   6    11023.75    11299.88    606.68 o 
 -18   0   6     6791.76     5860.13    254.38 o 
 -16   0   6    54497.27    52530.35   1859.21 o 
 -14   0   6     2414.12     2394.06    123.27 o 
 -12   0   6    81189.16    78734.65   2785.30 o 
 -10   0   6     2118.71     2170.14    100.88 o 
  -8   0   6    76594.37    71850.26   3390.48 o 
  -6   0   6    21626.62    21910.63   1052.62 o 
  -4   0   6    29230.88    27430.64   1309.53 o 
  -2   0   6   207291.89   194845.47   6287.89 o 
   0   0   6   104131.22   101360.80   3279.68 o 
   2   0   6      371.31      408.61     34.40 o 
   4   0   6    66107.93    67512.49   1866.93 o 
   6   0   6    10433.76    11490.92    343.65 o 
   8   0   6    19964.00    21223.07    614.82 o 
  10   0   6     5978.49     6446.91    217.39 o 
  12   0   6    22855.70    20704.13    939.99 o 
  14   0   6     1417.43     1492.67     97.02 o 
  16   0   6    30104.21    31723.17   1481.42 o 
  18   0   6       24.15      -60.24    121.80 o 
  20   0   6     2783.43     3151.27    339.48 o 
  22   0   6      727.91      916.27    231.99 o 
  24   0   6     1395.93     1530.04    281.91 o 
  26   0   6       52.03      209.68    208.69 o 
 -35   1   6     1013.74     1389.34    253.95 o 
 -33   1   6     1631.82     2018.75    234.14 o 
 -31   1   6     1258.29     1184.70    147.38 o 
 -29   1   6      954.23     1080.66    151.71 o 
 -27   1   6      185.41      297.94     81.02 o 
 -25   1   6       41.99       67.72     72.06 o 
 -23   1   6     7836.77     7547.74    675.37 o 
 -21   1   6     9931.82     9899.46    286.47 o 
 -19   1   6     9253.12     8683.42    250.47 o 
 -17   1   6    10702.94    10251.91    320.62 o 
 -15   1   6      183.13      282.51     34.57 o 
 -13   1   6     3094.83     3063.06    121.77 o 
 -11   1   6     3487.37     3334.39    174.29 o 
  -9   1   6    34550.25    34706.71    760.79 o 
  -7   1   6    26579.86    25728.11    621.24 o 
  -5   1   6      386.75      346.15     32.40 o 
  -3   1   6   343063.91   325375.03   8640.82 o 
  -1   1   6     9281.10     9202.04    264.73 o 
   1   1   6      270.65      281.30     33.01 o 
   3   1   6      525.75      460.55     28.06 o 
   5   1   6     4558.99     4653.64    111.67 o 
   7   1   6    12170.11    11307.47    243.60 o 
   9   1   6    19942.80    21212.39    503.16 o 
  11   1   6     4622.17     4298.49    114.99 o 
  13   1   6     2328.46     2296.51    117.86 o 
  15   1   6      621.36      633.29     74.00 o 
  17   1   6      348.24      207.91     66.82 o 
  19   1   6     1290.38     1438.64    106.45 o 
  21   1   6      330.42      290.41    197.37 o 
  23   1   6     2277.32     2782.54    234.01 o 
  25   1   6      912.18      963.48    171.30 o 
  27   1   6      473.21      344.37    225.66 o 
 -34   2   6      755.83      911.06    227.48 o 
 -32   2   6     1938.53     1931.04    160.17 o 
 -30   2   6      100.46       56.73     85.21 o 
 -28   2   6      737.96      671.11    159.84 o 
 -26   2   6    10643.25    10022.03    490.87 o 
 -24   2   6     2225.96     1700.70    200.45 o 
 -22   2   6     8605.91     8310.83    310.28 o 
 -20   2   6     4394.81     4259.82    186.14 o 
 -18   2   6       18.14       16.20     34.34 o 
 -16   2   6       28.74      -17.31     46.88 o 
 -14   2   6    20102.68    19135.85    501.48 o 
 -12   2   6        4.52       22.35     19.57 o 
 -10   2   6    30485.23    29683.42    657.05 o 
  -8   2   6       90.79       92.85     25.74 o 
  -6   2   6     3974.51     4071.48    138.40 o 
  -4   2   6     7784.96     8392.37    253.61 o 
  -2   2   6    59814.33    62105.65   1487.96 o 
   0   2   6    10148.98    10399.69    273.27 o 
   2   2   6    82497.84    84985.79   2037.84 o 
   4   2   6     2374.82     2475.88    111.26 o 
   6   2   6    12143.10    11856.76    331.08 o 
   8   2   6      326.02      306.89     38.84 o 
  10   2   6      624.51      677.22     64.95 o 
  12   2   6     9764.80     9341.56    364.07 o 
  14   2   6    16111.30    16796.13    495.33 o 
  16   2   6      378.29      378.30     72.52 o 
  18   2   6     5209.62     5338.42    201.83 o 
  20   2   6       53.61       39.30     69.79 o 
  22   2   6      454.41      425.25    147.84 o 
  24   2   6      915.91      845.48    404.22 o 
  26   2   6      690.19      741.69    251.94 o 
 -33   3   6      149.98      -39.33    115.33 o 
 -31   3   6       88.15      -73.69    140.22 o 
 -29   3   6      469.79      389.75    120.10 o 
 -27   3   6     1177.47     1055.26    120.36 o 
 -25   3   6       10.08        7.04     90.46 o 
 -23   3   6      516.44      407.89     87.37 o 
 -21   3   6     2201.31     2305.52    143.53 o 
 -19   3   6        8.01        0.91     57.49 o 
 -17   3   6       26.90       26.32     53.98 o 
 -15   3   6      193.75      247.09     51.75 o 
 -13   3   6     1373.70     1392.63     66.60 o 
 -11   3   6       44.15       94.05     33.23 o 
  -9   3   6       16.47       17.12     33.36 o 
  -7   3   6      313.51      396.36     46.94 o 
  -5   3   6     4722.69     4568.34    168.28 o 
  -3   3   6     1566.21     1617.19     79.86 o 
  -1   3   6     1269.95     1476.82     95.74 o 
   1   3   6        8.13        5.90     35.57 o 
   3   3   6       19.41       36.32     36.38 o 
   5   3   6      447.34      357.51     59.17 o 
   7   3   6      258.64      346.12     61.44 o 
   9   3   6      275.79      304.33     64.54 o 
  11   3   6     1089.03      968.05    123.28 o 
  13   3   6      395.59      452.86     92.62 o 
  15   3   6      286.91      188.67     67.06 o 
  17   3   6      681.05      671.97     85.69 o 
  19   3   6      345.08      430.12    158.80 o 
  21   3   6      382.58      267.68     81.30 o 
  23   3   6       13.79       -3.16     79.51 o 
 -30   4   6       67.22       42.29    102.78 o 
 -28   4   6       41.38      140.36    101.57 o 
 -26   4   6     1315.69     1482.27    263.40 o 
 -24   4   6     1508.55     1500.05    139.97 o 
 -22   4   6     6931.53     7274.51    379.78 o 
 -20   4   6     1075.34     1229.42    158.49 o 
 -18   4   6     2368.92     2524.40    205.67 o 
 -16   4   6      579.90      615.82    123.06 o 
 -14   4   6    18103.51    18116.20    747.60 o 
 -12   4   6    11976.52    12576.28    418.89 o 
 -10   4   6    25991.46    26165.77    669.69 o 
  -8   4   6     9380.49     8864.41    264.87 o 
  -6   4   6     2224.34     2132.15    109.13 o 
  -4   4   6      122.84      197.84     54.80 o 
  -2   4   6     5782.93     5760.38    192.57 o 
   0   4   6     1972.23     1757.56    145.17 o 
   2   4   6    10293.02    10110.51    296.04 o 
   4   4   6     5916.92     5400.82    425.47 o 
   6   4   6     2684.38     2688.94    146.21 o 
   8   4   6      426.02      543.60     83.13 o 
  10   4   6     1539.22     1205.35    104.71 o 
  12   4   6      243.41      173.78     74.82 o 
  14   4   6     5655.50     5285.88    230.87 o 
  16   4   6     1413.09     1322.57    120.64 o 
  18   4   6      918.59      892.48    113.77 o 
  20   4   6       74.67      -35.14     83.62 o 
 -27   5   6       93.37       17.18    135.68 o 
 -25   5   6       36.34      106.39    146.14 o 
 -23   5   6      157.63      218.82    149.00 o 
 -21   5   6      452.79      401.25    148.74 o 
 -19   5   6     1523.33     1428.08    188.64 o 
 -17   5   6      353.08      243.53    129.56 o 
 -15   5   6     1277.55     1389.61    190.14 o 
 -13   5   6     2174.41     2615.11    530.04 o 
 -11   5   6        0.82       -7.22    162.76 o 
  -9   5   6       53.63      -20.27     79.46 o 
  -7   5   6      876.07      919.75     89.26 o 
  -5   5   6     4923.42     4613.29    159.99 o 
  -3   5   6       57.03      -14.74     61.25 o 
  -1   5   6       30.61        9.71     72.25 o 
   1   5   6      258.66      143.15    104.72 o 
   3   5   6      193.97      227.47     82.41 o 
   5   5   6      906.41      864.42    111.48 o 
   7   5   6      233.77      144.96     90.67 o 
   9   5   6     3430.93     3186.27    400.50 o 
  11   5   6        7.44       34.79     98.49 o 
  13   5   6       55.82       77.08     88.02 o 
  15   5   6       34.92       -5.55    153.43 o 
  17   5   6      509.39      603.09    152.80 o 
 -20   6   6      820.90      850.04    205.37 o 
 -18   6   6      319.93      318.41    255.95 o 
 -16   6   6       52.40      206.99    168.36 o 
 -14   6   6      229.70       39.50    148.42 o 
 -12   6   6     5956.28     6701.62    468.24 o 
 -10   6   6      677.02      665.92    171.16 o 
  -8   6   6     3991.52     3695.79    280.62 o 
  -6   6   6     1201.16     1384.48    169.04 o 
  -4   6   6      204.62       93.03     90.56 o 
  -2   6   6      310.66      200.57    127.90 o 
   0   6   6     3267.14     3012.13    317.52 o 
   2   6   6      917.45      727.37    157.51 o 
   4   6   6     4253.85     3200.85    336.82 o 
   6   6   6      426.36      216.11    148.16 o 
   8   6   6      439.36      309.99    190.55 o 
  10   6   6      287.53      176.60    154.12 o 
  12   6   6     1428.55     1216.39    199.44 o 
  -9   7   6        0.79      -29.77    140.02 o 
  -7   7   6       10.26     -122.13    175.41 o 
  -5   7   6     1133.45     1038.44    226.66 o 
  -3   7   6       89.96       37.92    132.13 o 
  -1   7   6      111.18      189.15     98.10 o 
   1   7   6      223.84       88.61    139.03 o 
 -35   1   7     2184.99     2025.15    188.94 o 
 -33   1   7     1216.15     1259.79    347.82 o 
 -31   1   7     1301.98     1388.71    154.63 o 
 -29   1   7     1230.28     1374.85    121.30 o 
 -27   1   7      117.76       90.79     70.16 o 
 -25   1   7       36.78      119.90     69.54 o 
 -23   1   7    11570.75    11246.35    323.99 o 
 -21   1   7     5517.96     5537.46    179.60 o 
 -19   1   7    20021.22    19674.42    570.51 o 
 -17   1   7    15623.31    15482.74    465.75 o 
 -15   1   7      779.44      863.93     50.60 o 
 -13   1   7     1243.14     1194.42     56.58 o 
 -11   1   7    19957.11    19337.76    432.43 o 
  -9   1   7     9338.32     9091.53    232.54 o 
  -7   1   7    41847.48    39617.02    951.13 o 
  -5   1   7    16161.32    16663.66    461.00 o 
  -3   1   7     7330.08     7715.48    226.66 o 
  -1   1   7     1086.84     1168.84     58.64 o 
   1   1   7    21462.98    21553.03    850.98 o 
   3   1   7     8906.06     8793.89    190.21 o 
   5   1   7    26569.09    27844.94    560.37 o 
   7   1   7     6813.21     7254.26    167.16 o 
   9   1   7        6.71      -11.89     26.01 o 
  11   1   7        8.65       10.34     30.53 o 
  13   1   7     5325.38     5575.31    298.64 o 
  15   1   7     3662.25     3840.53    187.96 o 
  17   1   7    13163.88    15272.61    890.46 o 
  19   1   7     2422.37     2782.84    189.27 o 
  21   1   7      216.30      391.64    136.26 o 
  23   1   7       52.73       30.29    144.44 o 
  25   1   7      481.58      543.92    174.70 o 
 -34   2   7      749.73      569.02    143.18 o 
 -32   2   7     1178.94     1042.72    152.66 o 
 -30   2   7      946.13      920.58    122.16 o 
 -28   2   7      201.13      151.61     79.19 o 
 -26   2   7      110.69      -32.10     91.90 o 
 -24   2   7     2163.47     2085.56    190.55 o 
 -22   2   7     2492.37     2332.16    137.82 o 
 -20   2   7     1674.75     1770.35    111.46 o 
 -18   2   7     5992.50     6058.17    187.80 o 
 -16   2   7    20830.79    22081.78    577.74 o 
 -14   2   7     1442.07     1537.63     57.61 o 
 -12   2   7       40.48       62.53     21.98 o 
 -10   2   7     1098.60     1051.66     60.72 o 
  -8   2   7     2482.79     2491.92     87.12 o 
  -6   2   7    30402.04    32551.70    892.01 o 
  -4   2   7     8702.56     9200.55    277.03 o 
  -2   2   7      372.05      277.00     39.39 o 
   0   2   7     8680.64     9719.28    299.94 o 
   2   2   7     1457.63     1487.47    100.07 o 
   4   2   7     2799.04     3002.13    105.97 o 
   6   2   7     3410.86     3424.09    120.00 o 
   8   2   7     9401.62     8532.81    256.07 o 
  10   2   7     1949.69     2056.87    104.83 o 
  12   2   7      629.89      644.96     73.28 o 
  14   2   7      728.33      810.00     86.38 o 
  16   2   7       31.77        8.23     60.60 o 
  18   2   7      810.40     1015.29     98.22 o 
  20   2   7     4215.05     4483.71    192.02 o 
  22   2   7      187.23      219.92     95.74 o 
  24   2   7      380.01      393.12    164.37 o 
 -33   3   7      692.15      243.92    220.84 o 
 -31   3   7     1399.69      947.71    201.18 o 
 -29   3   7      272.57      252.61     96.46 o 
 -27   3   7      392.89      302.66     94.57 o 
 -25   3   7     7321.76     7518.58    307.34 o 
 -23   3   7        9.11        7.29     95.31 o 
 -21   3   7     9656.03     9497.23    353.28 o 
 -19   3   7     4993.90     5130.84    220.22 o 
 -17   3   7       15.69       17.53     56.38 o 
 -15   3   7     3997.39     4203.10    168.30 o 
 -13   3   7    24390.86    25078.32    625.88 o 
 -11   3   7      530.06      533.01     47.59 o 
  -9   3   7    31598.94    32863.70    814.27 o 
  -7   3   7     2930.43     2786.26    108.93 o 
  -5   3   7     4593.89     4307.80    163.33 o 
  -3   3   7     5808.96     5910.29    179.45 o 
  -1   3   7     2421.59     2203.12     94.32 o 
   1   3   7      250.13      330.24     46.48 o 
   3   3   7    34392.51    33126.76    936.00 o 
   5   3   7      581.01      540.13     76.81 o 
   7   3   7    14685.70    14744.15    579.00 o 
   9   3   7     8894.94     8778.53    308.19 o 
  11   3   7      459.82      325.14     75.02 o 
  13   3   7      192.85      150.71     71.48 o 
  15   3   7     7312.04     6709.69    329.22 o 
  17   3   7      144.24      171.32     74.09 o 
  19   3   7     6726.99     6469.07    239.35 o 
  21   3   7      367.86      232.84     88.59 o 
  23   3   7       24.32      -64.82     83.13 o 
 -30   4   7      665.03      701.84    130.84 o 
 -28   4   7       36.58      174.84     97.04 o 
 -26   4   7       88.63      104.73     88.98 o 
 -24   4   7        8.13     -103.31    102.81 o 
 -22   4   7     1515.84     1619.65    178.36 o 
 -20   4   7     3788.75     4057.16    633.97 o 
 -18   4   7      399.11      429.05    145.94 o 
 -16   4   7      371.32      507.32    118.46 o 
 -14   4   7     7923.93     7509.89    381.53 o 
 -12   4   7      404.71      546.08     59.14 o 
 -10   4   7        7.91       -0.89     56.35 o 
  -8   4   7     5854.56     5857.12    195.00 o 
  -6   4   7     1833.74     1903.82    115.63 o 
  -4   4   7     2289.60     2267.20    109.34 o 
  -2   4   7     3868.92     4034.80    151.47 o 
   0   4   7       17.31      -16.70     47.57 o 
   2   4   7      684.03      682.87     90.04 o 
   4   4   7      249.53      144.11     64.84 o 
   6   4   7     1293.07     1317.00    103.97 o 
   8   4   7     1712.24     1522.38    112.61 o 
  10   4   7       37.56      -23.28     67.71 o 
  12   4   7     2559.17     2578.58    201.34 o 
  14   4   7      705.55      670.30    110.00 o 
  16   4   7        0.70     -115.06     77.60 o 
  18   4   7        2.08       17.36     83.29 o 
  20   4   7      212.86     -136.98    104.05 o 
 -27   5   7      961.15      781.58    177.39 o 
 -25   5   7      190.41      -74.51    177.40 o 
 -23   5   7     1431.93     1402.13    192.98 o 
 -21   5   7      761.42     1013.85    222.34 o 
 -19   5   7      337.81      277.83    163.43 o 
 -17   5   7       26.51       66.64    124.26 o 
 -15   5   7     1674.36     1889.65    305.37 o 
 -13   5   7     2325.61     2255.49    223.48 o 
 -11   5   7     4876.81     4953.95    431.96 o 
  -9   5   7     2807.30     2941.92    142.14 o 
  -7   5   7     3787.34     3845.88    164.00 o 
  -5   5   7      454.71      518.54     70.53 o 
  -3   5   7      487.31      403.36     74.82 o 
  -1   5   7      984.67      891.61    102.06 o 
   1   5   7     3181.16     3191.18    451.60 o 
   3   5   7      301.42      282.76    115.42 o 
   5   5   7     5899.70     5419.84    417.99 o 
   7   5   7     1411.97     1069.70    167.17 o 
   9   5   7     2207.50     1903.42    308.03 o 
  11   5   7        0.87       70.15    216.18 o 
  13   5   7     1039.30      820.58    281.57 o 
  15   5   7      316.11      286.74    206.03 o 
  17   5   7     1658.48     1439.16    187.73 o 
 -22   6   7      273.67      241.46    271.92 o 
 -20   6   7      157.76      166.59    169.99 o 
 -18   6   7       41.97      121.21    279.58 o 
 -16   6   7      184.01     -201.45    141.80 o 
 -14   6   7      252.97      177.14    153.77 o 
 -12   6   7      423.53      425.92    162.57 o 
 -10   6   7      407.94      255.74    142.03 o 
  -8   6   7        4.97      -70.11    118.24 o 
  -6   6   7      250.32      182.76     82.05 o 
  -4   6   7      395.82      204.95     93.09 o 
  -2   6   7      264.40      277.64    126.83 o 
   0   6   7       13.03       -5.75    123.71 o 
   2   6   7       36.73       34.78    124.87 o 
   4   6   7      240.53      214.78    140.44 o 
   6   6   7        0.94      216.46    147.81 o 
   8   6   7      380.36      264.35    247.29 o 
  10   6   7        2.33     -194.21    129.47 o 
  -9   7   7     1026.56     1014.48    261.94 o 
  -7   7   7     1012.44      847.05    233.99 o 
  -5   7   7      674.43      533.20    192.05 o 
  -3   7   7      358.54      221.31    198.54 o 
  -1   7   7       12.46       -4.48     90.71 o 
 -36   0   8       20.56      131.80    148.44 o 
 -34   0   8     1687.59     1868.85    245.30 o 
 -32   0   8     1837.37     2573.44    276.58 o 
 -30   0   8       87.65      161.76    125.81 o 
 -28   0   8      494.01      894.64    151.45 o 
 -26   0   8    21999.50    20372.56   1016.01 o 
 -24   0   8    18263.53    18359.20    705.26 o 
 -22   0   8    19697.30    18856.77    715.03 o 
 -20   0   8     6635.62     6005.90    700.36 o 
 -18   0   8    20837.93    20161.72    745.94 o 
 -16   0   8    17957.94    17353.10    641.41 o 
 -14   0   8     5350.37     4897.78    228.63 o 
 -12   0   8    28960.84    28853.33   1030.96 o 
 -10   0   8    41087.11    39508.38   1395.64 o 
  -8   0   8    25598.17    25357.01   1220.01 o 
  -6   0   8    16066.05    14864.78    727.81 o 
  -4   0   8    13799.60    12552.30    427.94 o 
  -2   0   8     1501.88     1564.86    104.68 o 
   0   0   8    33212.50    34149.29    956.50 o 
   2   0   8    33405.16    34748.95    975.27 o 
   4   0   8     5687.09     6156.08    200.05 o 
   6   0   8    32642.32    34653.50    982.31 o 
   8   0   8     3792.97     4416.18    171.54 o 
  10   0   8      370.44      429.09     58.44 o 
  12   0   8     3236.51     3029.74    139.70 o 
  14   0   8     5302.81     4537.85    233.64 o 
  16   0   8       21.49      -78.96     73.17 o 
  18   0   8    13071.58    13733.96    885.56 o 
  20   0   8      186.56      212.68    184.72 o 
  22   0   8     2759.42     3076.02    375.09 o 
  24   0   8       68.01      166.08    226.99 o 
 -35   1   8      883.42     1112.98    304.20 o 
 -33   1   8     1899.78     1969.82    334.16 o 
 -31   1   8     1096.46     1431.56    128.77 o 
 -29   1   8      531.78      518.88     91.60 o 
 -27   1   8     3201.79     2929.88    267.80 o 
 -25   1   8        2.27      -49.38     58.94 o 
 -23   1   8     2205.90     2047.03    170.35 o 
 -21   1   8     7479.25     7063.20    215.43 o 
 -19   1   8    17015.18    16255.07    593.59 o 
 -17   1   8    17509.25    16770.22    500.98 o 
 -15   1   8    13051.33    13418.38    427.60 o 
 -13   1   8       20.65       40.73     24.45 o 
 -11   1   8     2671.29     2492.12     72.36 o 
  -9   1   8      642.63      805.04     55.10 o 
  -7   1   8     5633.62     4640.43    129.48 o 
  -5   1   8    26812.86    26827.20    732.49 o 
  -3   1   8     7725.81     7240.28    216.77 o 
  -1   1   8     3968.54     4041.62    134.69 o 
   1   1   8    17228.13    18598.12    461.53 o 
   3   1   8      726.06      751.86     47.38 o 
   5   1   8       94.36       76.52     26.02 o 
   7   1   8     7803.72     7766.99    179.87 o 
   9   1   8    16431.81    17273.70    367.17 o 
  11   1   8     2606.33     2672.11    125.57 o 
  13   1   8     5677.32     6757.69    403.10 o 
  15   1   8      453.31      441.19     75.48 o 
  17   1   8      201.77      156.08     73.22 o 
  19   1   8      200.54      203.16    122.10 o 
  21   1   8      242.88      183.60    209.51 o 
  23   1   8      591.83      584.98    161.87 o 
 -34   2   8      367.18      233.36    200.87 o 
 -32   2   8      617.65      568.48    113.20 o 
 -30   2   8     6342.41     5825.40    268.33 o 
 -28   2   8      137.06      -58.61     87.95 o 
 -26   2   8     1712.94     1635.70    289.29 o 
 -24   2   8     6906.42     5939.66    691.60 o 
 -22   2   8      166.13      177.85     60.17 o 
 -20   2   8     5240.57     5277.38    172.51 o 
 -18   2   8     8169.96     7825.63    230.66 o 
 -16   2   8       38.07       62.99     26.01 o 
 -14   2   8     7728.25     7495.84    185.22 o 
 -12   2   8     1392.97     1380.40     62.59 o 
 -10   2   8     2346.29     2314.97     83.50 o 
  -8   2   8     6286.21     6069.07    172.02 o 
  -6   2   8     6963.06     6727.93    211.35 o 
  -4   2   8    55725.36    57999.80   1569.58 o 
  -2   2   8    38855.35    41772.79   1142.41 o 
   0   2   8     2300.12     2311.80     87.16 o 
   2   2   8      105.29      145.03     35.44 o 
   4   2   8    17850.49    17550.20    451.40 o 
   6   2   8     2710.73     2642.54    105.73 o 
   8   2   8    19150.57    19171.73    576.79 o 
  10   2   8     2173.02     2198.96    112.39 o 
  12   2   8       25.44       53.53     56.35 o 
  14   2   8       71.92       56.89     62.09 o 
  16   2   8     3399.42     3610.36    164.23 o 
  18   2   8      303.84      246.77     92.04 o 
  20   2   8     1008.09     1150.06    113.53 o 
  22   2   8       26.07      136.10    132.09 o 
 -33   3   8        1.56      -84.30    167.97 o 
 -31   3   8        3.52     -191.44    156.88 o 
 -29   3   8      439.09      384.47    102.84 o 
 -27   3   8      698.97      586.69    114.82 o 
 -25   3   8     2273.73     2338.10    154.34 o 
 -23   3   8      742.81      839.08     97.88 o 
 -21   3   8      821.90      974.68     98.81 o 
 -19   3   8      663.22      669.60     83.70 o 
 -17   3   8     2542.23     2797.36    116.37 o 
 -15   3   8      746.48      713.29     70.93 o 
 -13   3   8      580.17      607.70     50.86 o 
 -11   3   8     2258.85     2434.94    157.19 o 
  -9   3   8        3.86      -19.64     51.12 o 
  -7   3   8     1353.29     1446.49     78.14 o 
  -5   3   8      121.33      261.50     81.57 o 
  -3   3   8     2315.76     2394.46     97.84 o 
  -1   3   8      824.63      730.64     56.61 o 
   1   3   8      227.34      212.19     42.84 o 
   3   3   8     5306.58     5042.54    232.46 o 
   5   3   8       61.35      -22.61     47.35 o 
   7   3   8        0.01       42.48     56.83 o 
   9   3   8     7234.55     6703.56    253.77 o 
  11   3   8      755.07      876.06     95.00 o 
  13   3   8      209.74       41.20     74.30 o 
  15   3   8     1277.62     1274.93    118.33 o 
  17   3   8       25.15      -32.76     78.42 o 
  19   3   8        2.05      -18.22     73.86 o 
  21   3   8       95.26      -40.29     79.72 o 
 -30   4   8       45.47       93.84    103.69 o 
 -28   4   8      199.89      147.25    101.62 o 
 -26   4   8     1239.61     1301.84    135.75 o 
 -24   4   8      137.78      169.20    123.89 o 
 -22   4   8      383.02      357.99    123.28 o 
 -20   4   8     6295.05     7016.25    480.55 o 
 -18   4   8     1197.20     1040.39    159.44 o 
 -16   4   8    13501.22    13194.62    580.23 o 
 -14   4   8     5469.59     5820.70    235.94 o 
 -12   4   8       11.04        4.44     48.44 o 
 -10   4   8     1832.63     2005.26    102.70 o 
  -8   4   8    15546.13    15468.71    473.13 o 
  -6   4   8     7468.86     7413.74    229.92 o 
  -4   4   8     4262.65     4149.57    153.70 o 
  -2   4   8     3487.01     3563.88    141.46 o 
   0   4   8       48.34       11.38     48.32 o 
   2   4   8        3.34      -16.34     52.27 o 
   4   4   8     4375.77     4294.90    187.09 o 
   6   4   8    12122.95    11628.03    390.82 o 
   8   4   8     4427.71     4189.98    385.54 o 
  10   4   8      327.55      218.71    108.46 o 
  12   4   8      228.72      265.36    215.84 o 
  14   4   8       14.53     -156.62    241.44 o 
  16   4   8     1644.48     1526.77    296.72 o 
  18   4   8     1322.41     1044.17    368.78 o 
 -27   5   8      600.11      341.61    164.34 o 
 -25   5   8      258.01      162.50    145.84 o 
 -23   5   8       55.06      145.47    140.18 o 
 -21   5   8       60.96      -63.13    132.27 o 
 -19   5   8      948.94     1241.34    244.14 o 
 -17   5   8       18.84        4.51    123.76 o 
 -15   5   8     3303.27     4179.26    510.83 o 
 -13   5   8      631.62      434.15    205.68 o 
 -11   5   8      148.80      114.74    104.28 o 
  -9   5   8      632.56      701.00    137.35 o 
  -7   5   8      912.48      996.69     99.40 o 
  -5   5   8      232.78      446.37     90.57 o 
  -3   5   8     4225.23     4156.24    197.62 o 
  -1   5   8      108.32      178.53    105.52 o 
   1   5   8       23.80      115.53    135.13 o 
   3   5   8      277.91      365.32    161.09 o 
   5   5   8     1656.41     1424.87    188.89 o 
   7   5   8       22.09      126.80    121.60 o 
   9   5   8      339.59      203.08    132.22 o 
  11   5   8     1775.46     1046.42    215.00 o 
  13   5   8       45.57     -101.67    117.98 o 
  15   5   8       60.54       44.19    123.19 o 
 -22   6   8      844.61      958.19    204.54 o 
 -20   6   8       37.07      175.24    175.84 o 
 -18   6   8       13.66      118.12    166.90 o 
 -16   6   8       43.28      -41.07    152.88 o 
 -14   6   8      285.75      423.05    172.77 o 
 -12   6   8      242.08      208.87    158.66 o 
 -10   6   8     2966.68     2800.27    328.83 o 
  -8   6   8     1010.80      872.67    169.94 o 
  -6   6   8     5047.26     4558.57    223.87 o 
  -4   6   8     2181.53     2029.94    324.94 o 
  -2   6   8      107.51      138.85    119.41 o 
   0   6   8       47.17      298.73    138.13 o 
   2   6   8     1366.87     1496.18    363.77 o 
   4   6   8     1154.67     1362.59    250.79 o 
   6   6   8     3695.30     3721.94    360.75 o 
   8   6   8     2281.66     1706.41    230.32 o 
  10   6   8     1076.80      750.62    185.69 o 
 -37   1   9        6.31      -98.69    131.47 o 
 -35   1   9      142.19      284.24    114.87 o 
 -33   1   9     1047.87     1301.31    171.74 o 
 -31   1   9      640.65      676.92    103.74 o 
 -29   1   9      144.65      145.71     72.94 o 
 -27   1   9     3745.40     3870.16    331.44 o 
 -25   1   9     1515.11     1477.07     91.45 o 
 -23   1   9     2436.89     2391.62    110.19 o 
 -21   1   9     5633.12     5158.62    169.49 o 
 -19   1   9    10437.66    10000.29    486.11 o 
 -17   1   9    19649.96    19786.02    585.48 o 
 -15   1   9    54254.23    51542.59   1505.47 o 
 -13   1   9       79.84       85.51     22.20 o 
 -11   1   9     4558.05     4141.00    120.81 o 
  -9   1   9    12012.60    11245.86    286.10 o 
  -7   1   9    11794.46    11951.28    302.66 o 
  -5   1   9    39673.77    40110.11   1086.38 o 
  -3   1   9    63430.71    62976.41   1695.52 o 
  -1   1   9     7127.24     7175.23    220.54 o 
   1   1   9     9419.35     9751.55    226.72 o 
   3   1   9    12851.84    12641.12    268.10 o 
   5   1   9      264.37      243.42     31.78 o 
   7   1   9     5126.48     5105.46    131.17 o 
   9   1   9     5501.64     5742.55    147.78 o 
  11   1   9     3833.99     3830.70    208.73 o 
  13   1   9     3814.16     4059.25    165.86 o 
  15   1   9     1614.41     1818.24    118.05 o 
  17   1   9      187.99      195.84     87.56 o 
  19   1   9     2243.39     2312.45    386.92 o 
  21   1   9      679.73      859.75    249.29 o 
  23   1   9      118.95      -27.27    152.64 o 
 -36   2   9      155.05        1.03    116.56 o 
 -34   2   9      602.77      463.70    108.90 o 
 -32   2   9     1233.05     1058.97    129.90 o 
 -30   2   9     2775.43     2273.40    209.18 o 
 -28   2   9     1466.63      970.99    197.90 o 
 -26   2   9        4.04       -8.09     60.47 o 
 -24   2   9      171.99      207.23     65.58 o 
 -22   2   9     3626.45     3376.40    163.00 o 
 -20   2   9     2817.79     2799.80    113.66 o 
 -18   2   9     7445.57     7581.06    224.28 o 
 -16   2   9    11435.16    11831.75    280.83 o 
 -14   2   9     1184.78     1086.11     49.76 o 
 -12   2   9      197.39      195.03     28.78 o 
 -10   2   9      797.36      808.71     49.15 o 
  -8   2   9     1722.23     1596.10     71.30 o 
  -6   2   9    18231.38    18455.15    522.72 o 
  -4   2   9    27659.75    27991.30    777.33 o 
  -2   2   9    16799.29    17232.99    494.60 o 
   0   2   9     4224.63     4401.61    138.34 o 
   2   2   9      816.43      810.92     57.21 o 
   4   2   9      814.58      718.76     84.17 o 
   6   2   9      637.56      773.81     75.66 o 
   8   2   9     6539.40     7204.69    322.05 o 
  10   2   9     1271.05     1328.27    147.96 o 
  12   2   9     4801.33     4668.47    271.92 o 
  14   2   9        8.90      -25.13     63.72 o 
  16   2   9      110.09      183.12     84.12 o 
  18   2   9      323.39      208.65     86.23 o 
  20   2   9     1114.70     1464.59    142.19 o 
  22   2   9      434.03      242.55    190.05 o 
 -33   3   9       82.27     -112.55    127.25 o 
 -31   3   9      577.83      524.01    114.96 o 
 -29   3   9     4974.97     4920.82    283.76 o 
 -27   3   9      112.46       58.09     95.43 o 
 -25   3   9     5543.05     5692.85    252.65 o 
 -23   3   9     2173.54     2441.66    221.54 o 
 -21   3   9      182.99      104.76     64.45 o 
 -19   3   9     4726.90     4672.08    206.28 o 
 -17   3   9     4623.27     4783.42    262.96 o 
 -15   3   9       58.18       64.16     47.08 o 
 -13   3   9    33346.33    34733.49    858.04 o 
 -11   3   9     7460.43     7526.38    218.44 o 
  -9   3   9     3949.01     3856.12    134.52 o 
  -7   3   9    14466.56    14268.95    374.22 o 
  -5   3   9     3472.19     3669.07    126.79 o 
  -3   3   9     2458.98     2240.63    108.43 o 
  -1   3   9    12299.74    12339.33    454.98 o 
   1   3   9     1187.78     1246.31     74.46 o 
   3   3   9     5138.42     4875.47    189.49 o 
   5   3   9    22397.22    21818.84    660.14 o 
   7   3   9       68.05      129.40     64.48 o 
   9   3   9     1506.27     1353.55    110.81 o 
  11   3   9      991.53      974.34    243.30 o 
  13   3   9       52.46      117.38     80.35 o 
  15   3   9      660.50      786.27    108.56 o 
  17   3   9     1908.49     1814.18    340.64 o 
  19   3   9      234.11      369.72    128.87 o 
 -30   4   9     1010.38      939.71    136.71 o 
 -28   4   9       56.43       77.68     92.29 o 
 -26   4   9       93.50      188.13     94.34 o 
 -24   4   9     2000.70     2559.81    615.90 o 
 -22   4   9      148.10      193.56    121.46 o 
 -20   4   9     2892.59     3108.83    242.23 o 
 -18   4   9     1542.03     1902.41    301.38 o 
 -16   4   9     1232.57     1283.12    159.33 o 
 -14   4   9     1064.66     1064.86    102.37 o 
 -12   4   9      197.54      227.60     55.32 o 
 -10   4   9     1164.88     1395.39    121.59 o 
  -8   4   9     1447.33     1398.38     91.89 o 
  -6   4   9      926.99      989.99     94.64 o 
  -4   4   9     8608.30     8603.51    468.47 o 
  -2   4   9     3583.97     3378.16    177.89 o 
   0   4   9     1195.39     1070.44    165.60 o 
   2   4   9        5.93       46.61     84.38 o 
   4   4   9        0.01     -123.18     82.12 o 
   6   4   9     3410.77     2562.01    399.40 o 
   8   4   9      812.61      894.59    138.90 o 
  10   4   9      192.26      217.95    138.78 o 
  12   4   9      447.63      380.43    164.59 o 
  14   4   9      601.01      534.41    139.50 o 
  16   4   9      358.01      490.85    140.66 o 
  18   4   9      215.19       98.45    121.38 o 
 -27   5   9     1987.74     2220.05    241.79 o 
 -25   5   9       45.32       47.15    202.20 o 
 -23   5   9       64.70       64.87    138.87 o 
 -21   5   9      359.21      250.70    143.44 o 
 -19   5   9      724.17      845.19    176.10 o 
 -17   5   9     1959.15     1999.95    220.58 o 
 -15   5   9     5297.82     6295.69    382.38 o 
 -13   5   9       64.94      165.89    123.23 o 
 -11   5   9     1566.17     1599.59    140.35 o 
  -9   5   9     1436.90     1496.39    107.11 o 
  -7   5   9     1173.88     1069.99     97.57 o 
  -5   5   9     5210.58     5060.40    332.27 o 
  -3   5   9     1236.40     1261.04    145.87 o 
  -1   5   9       27.76      -18.04    100.60 o 
   1   5   9     1223.67     1153.18    154.44 o 
   3   5   9      330.81      344.26    127.11 o 
   5   5   9        2.81        0.95    116.32 o 
   7   5   9     4117.17     3250.10    325.50 o 
   9   5   9     1619.40     1458.35    185.52 o 
  11   5   9     1632.22     1440.37    185.37 o 
  13   5   9      392.82      310.11    136.91 o 
 -22   6   9      147.58      167.66    165.71 o 
 -20   6   9      339.51      376.02    201.20 o 
 -18   6   9      326.99      460.79    188.22 o 
 -16   6   9      432.34      494.76    190.71 o 
 -14   6   9       13.77       40.64    150.45 o 
 -12   6   9       24.19      -21.96    141.83 o 
 -10   6   9        3.64       25.81    130.86 o 
  -8   6   9      386.56      305.71    111.58 o 
  -6   6   9      593.96      394.58    103.89 o 
  -4   6   9      307.14      360.58    132.37 o 
  -2   6   9      145.96      155.85    124.83 o 
   0   6   9       26.86       66.18    128.64 o 
   2   6   9      422.18      532.14    262.60 o 
   4   6   9       12.83      -14.95    138.00 o 
   6   6   9        1.05       58.11    267.25 o 
   8   6   9       68.80       58.71    154.78 o 
 -36   0  10       17.80     -131.12    105.16 o 
 -34   0  10      170.06      394.06    145.13 o 
 -32   0  10       79.44       58.58    114.49 o 
 -30   0  10     2026.86     2202.68    231.32 o 
 -28   0  10     1210.09     1377.45    134.60 o 
 -26   0  10    24857.76    24296.56    916.29 o 
 -24   0  10      548.51      584.35     89.36 o 
 -22   0  10    18419.24    17403.24   1975.28 o 
 -20   0  10     3396.33     3282.03    171.02 o 
 -18   0  10    13495.78    13344.84    507.74 o 
 -16   0  10    26313.00    28386.51   1024.89 o 
 -14   0  10    41736.68    39468.64   1470.94 o 
 -12   0  10     8305.69     8326.66    316.65 o 
 -10   0  10    32143.54    30508.99   1105.70 o 
  -8   0  10    18495.03    18509.19    625.75 o 
  -6   0  10      525.52      442.23     49.77 o 
  -4   0  10    17054.27    16457.07    561.37 o 
  -2   0  10    19308.64    18800.70    638.85 o 
   0   0  10     1739.38     1739.82     82.51 o 
   2   0  10    25403.77    25622.32    733.20 o 
   4   0  10     3557.46     3432.01    134.69 o 
   6   0  10     2330.20     2312.53    111.64 o 
   8   0  10     5985.45     5776.34    209.34 o 
  10   0  10     3851.93     3998.98    227.51 o 
  12   0  10     4774.36     4110.26    317.06 o 
  14   0  10     8183.43     7815.20    357.36 o 
  16   0  10      628.31      683.99    199.38 o 
  18   0  10     1337.39     1350.63    265.27 o 
  20   0  10      704.10      965.23    267.93 o 
  22   0  10        0.63      114.16    229.32 o 
 -37   1  10      419.42      513.20    126.18 o 
 -35   1  10      585.15      589.81    125.94 o 
 -33   1  10     1223.43     1357.03    423.19 o 
 -31   1  10     4064.71     4070.43    430.32 o 
 -29   1  10      696.71      578.97     91.71 o 
 -27   1  10     1554.09     1740.42    183.17 o 
 -25   1  10       36.66       48.98     52.32 o 
 -23   1  10     1226.91     1355.81     83.35 o 
 -21   1  10    10383.20    10325.56    299.78 o 
 -19   1  10    10149.11     9589.44    306.16 o 
 -17   1  10     2757.90     2519.37    109.30 o 
 -15   1  10    23370.07    23805.00    608.12 o 
 -13   1  10     8514.99     9093.74    236.90 o 
 -11   1  10     1277.53     1398.98     60.09 o 
  -9   1  10    12944.73    12336.44    313.31 o 
  -7   1  10     8249.52     7630.64    278.10 o 
  -5   1  10    34579.14    34491.51    940.38 o 
  -3   1  10     3617.09     3533.17    126.81 o 
  -1   1  10      615.47      569.30     51.01 o 
   1   1  10      304.86      357.02     33.01 o 
   3   1  10     4082.66     4106.98    138.81 o 
   5   1  10     2632.55     2715.49    124.93 o 
   7   1  10      640.23      616.15     55.18 o 
   9   1  10     4639.01     4679.82    146.75 o 
  11   1  10     6177.06     6209.91    299.34 o 
  13   1  10      692.78      797.43     86.90 o 
  15   1  10      705.20      618.92     87.87 o 
  17   1  10        2.15      -26.20     79.21 o 
  19   1  10      343.11      -34.64    281.41 o 
  21   1  10      225.63      317.96    153.04 o 
 -36   2  10      974.70      882.84    187.88 o 
 -34   2  10      293.28      213.79    100.00 o 
 -32   2  10      442.30      429.00    105.53 o 
 -30   2  10       50.90      -81.30     69.53 o 
 -28   2  10     3675.45     4105.36    248.88 o 
 -26   2  10       37.74      -47.32     53.09 o 
 -24   2  10     6200.61     5510.71    228.13 o 
 -22   2  10      165.14      257.21     50.79 o 
 -20   2  10       34.37       32.68     39.91 o 
 -18   2  10     1913.89     1964.60     89.32 o 
 -16   2  10    19326.73    19495.87    445.36 o 
 -14   2  10        6.94       38.39     25.61 o 
 -12   2  10    19098.44    18709.17    470.69 o 
 -10   2  10      215.58      201.37     35.50 o 
  -8   2  10     9431.31     9692.85    260.69 o 
  -6   2  10    32634.71    34251.67    942.36 o 
  -4   2  10    61174.48    62135.65   1684.87 o 
  -2   2  10    11756.91    12360.92    369.35 o 
   0   2  10    16659.74    15833.75    754.08 o 
   2   2  10      305.15      373.89     47.92 o 
   4   2  10     3240.42     3262.69    123.29 o 
   6   2  10     6151.37     6747.45    330.05 o 
   8   2  10       68.40       63.31    109.45 o 
  10   2  10     1480.78     1739.50    117.22 o 
  12   2  10     1823.15     2175.25    127.26 o 
  14   2  10      834.39      874.72     97.28 o 
  16   2  10     3281.81     4002.54    184.77 o 
  18   2  10      408.31      631.95    101.27 o 
  20   2  10       27.58      -35.38    114.97 o 
 -33   3  10      115.35       58.97    132.98 o 
 -31   3  10        1.33       19.98     80.18 o 
 -29   3  10       21.80       76.14     80.58 o 
 -27   3  10        2.73      161.18     80.49 o 
 -25   3  10       22.91        1.25     72.28 o 
 -23   3  10     1597.04     1969.46    135.10 o 
 -21   3  10       56.48       35.96     58.76 o 
 -19   3  10      217.84      168.25     51.70 o 
 -17   3  10     4132.49     4467.96    181.64 o 
 -15   3  10       27.26       10.59     38.71 o 
 -13   3  10       85.68       80.23     47.32 o 
 -11   3  10       80.06       81.16     42.52 o 
  -9   3  10      153.83      119.59     44.48 o 
  -7   3  10       25.05       29.64     49.10 o 
  -5   3  10     1014.47     1021.02     82.44 o 
  -3   3  10        5.93       34.47     53.29 o 
  -1   3  10     1529.70     1759.36    150.94 o 
   1   3  10      671.11      693.78     82.19 o 
   3   3  10      546.11      671.60    108.49 o 
   5   3  10     3001.09     2491.06    230.49 o 
   7   3  10      921.77      898.80    126.13 o 
   9   3  10      782.60      779.29    129.45 o 
  11   3  10       81.89       81.26     98.50 o 
  13   3  10      339.91      305.29    122.60 o 
  15   3  10      200.68      177.24    120.04 o 
  17   3  10      565.57      483.93    286.90 o 
  19   3  10       18.46     -213.67    202.84 o 
 -32   4  10       97.23      111.05    106.14 o 
 -30   4  10      745.71      825.57    153.09 o 
 -28   4  10     1686.10     1787.71    285.72 o 
 -26   4  10     3592.10     3929.72    280.50 o 
 -24   4  10     4096.41     4521.40    291.62 o 
 -22   4  10       27.75       70.71    108.85 o 
 -20   4  10      229.92      328.01    120.86 o 
 -18   4  10      545.67      789.15    141.53 o 
 -16   4  10     7743.52     7897.64    298.36 o 
 -14   4  10    16583.33    17830.39    573.42 o 
 -12   4  10     7008.40     7379.95    229.91 o 
 -10   4  10      188.96      277.11     73.31 o 
  -8   4  10      202.19      233.55     63.07 o 
  -6   4  10      812.53      968.40     96.24 o 
  -4   4  10      114.75      138.31     71.25 o 
  -2   4  10     2206.33     2060.36    132.43 o 
   0   4  10     7497.84     7376.67    332.32 o 
   2   4  10      363.39      373.72    247.45 o 
   4   4  10      161.48      255.72    106.84 o 
   6   4  10      159.45      149.99    186.21 o 
   8   4  10     4793.46     4393.78    260.06 o 
  10   4  10     2146.50     2205.05    198.31 o 
  12   4  10     4059.36     3952.18    482.88 o 
  14   4  10      103.89      -45.21    108.44 o 
  16   4  10      238.13      289.82    134.97 o 
 -27   5  10      183.36       -9.58    144.86 o 
 -25   5  10       65.68      150.53    148.44 o 
 -23   5  10       46.92       -9.36    139.31 o 
 -21   5  10      111.18      100.05    136.37 o 
 -19   5  10      974.20     1114.84    241.47 o 
 -17   5  10       28.62      178.49    136.10 o 
 -15   5  10      364.88      147.87    142.45 o 
 -13   5  10     1062.47      960.91    175.21 o 
 -11   5  10       30.50      -63.36     66.25 o 
  -9   5  10      543.93      483.23     82.59 o 
  -7   5  10      973.80     1080.95     99.33 o 
  -5   5  10       20.63       75.18     77.43 o 
  -3   5  10       61.79      103.07    117.49 o 
  -1   5  10      219.81      318.50    121.37 o 
   1   5  10       77.19       58.55    111.77 o 
   3   5  10      183.17      132.77    160.43 o 
   5   5  10      191.15      -60.00    163.75 o 
   7   5  10     1660.59     1840.40    202.26 o 
   9   5  10       35.41      -40.67    123.84 o 
  11   5  10      153.84      124.29    132.63 o 
  13   5  10       30.79       28.05    307.20 o 
 -20   6  10      117.07      425.61    327.34 o 
 -18   6  10     1450.31     1654.04    241.56 o 
 -16   6  10     1279.45     1433.49    233.97 o 
 -14   6  10     3312.94     3475.85    303.30 o 
 -12   6  10     1708.71     1363.66    214.70 o 
 -10   6  10     1759.98     1778.02    222.48 o 
  -8   6  10      693.13      702.01    112.75 o 
  -6   6  10      352.68      273.63    100.98 o 
  -4   6  10     1380.77     1515.62    305.70 o 
  -2   6  10     2155.23     1658.45    183.06 o 
   0   6  10      897.17      649.59    193.20 o 
   2   6  10     1715.13     1415.27    194.16 o 
   4   6  10      141.90      111.47    146.16 o 
   6   6  10       11.21      -87.25    134.12 o 
 -37   1  11     2882.78     3076.15    230.74 o 
 -35   1  11      200.52      263.30    153.44 o 
 -33   1  11     2264.55     2340.98    162.45 o 
 -31   1  11      342.91      310.23    107.09 o 
 -29   1  11     1453.24     1399.86    159.81 o 
 -27   1  11      796.08      826.10    113.14 o 
 -25   1  11    14478.97    13950.45    392.24 o 
 -23   1  11     2756.12     2937.80    121.88 o 
 -21   1  11    16840.96    16059.36    574.97 o 
 -19   1  11      366.10      355.12     71.43 o 
 -17   1  11      403.82      316.67     59.82 o 
 -15   1  11      908.56      934.21     53.90 o 
 -13   1  11    22918.97    22708.59    510.07 o 
 -11   1  11     2166.83     1909.36     73.90 o 
  -9   1  11     9408.69     9056.90    238.42 o 
  -7   1  11     1882.41     1841.29     83.71 o 
  -5   1  11     5446.11     5717.79    183.84 o 
  -3   1  11      423.99      429.18     48.36 o 
  -1   1  11    43308.31    42526.39    912.31 o 
   1   1  11     9138.93     9498.60    227.74 o 
   3   1  11    15767.66    15668.91    359.47 o 
   5   1  11      424.32      413.59     41.79 o 
   7   1  11     3996.03     4175.10    120.33 o 
   9   1  11     3128.62     3031.88    116.41 o 
  11   1  11     6205.80     6080.22    285.53 o 
  13   1  11     2852.01     2877.79    144.10 o 
  15   1  11     5579.68     6355.98    293.84 o 
  17   1  11      367.91      250.61    131.16 o 
  19   1  11      361.32       98.02    247.13 o 
  21   1  11      494.16      418.95    175.05 o 
 -36   2  11      129.56      201.49    108.69 o 
 -34   2  11      693.52      623.23    142.66 o 
 -32   2  11      397.34      496.74    101.28 o 
 -30   2  11     1730.20     1636.14    269.01 o 
 -28   2  11     4455.27     4020.75    243.47 o 
 -26   2  11      913.64      771.23     91.21 o 
 -24   2  11      121.87      194.48     63.05 o 
 -22   2  11      310.05      274.21     51.23 o 
 -20   2  11     2196.54     2258.58     99.79 o 
 -18   2  11     2493.24     2322.18     98.07 o 
 -16   2  11     7809.68     8147.55    203.55 o 
 -14   2  11     6369.30     6199.91    161.55 o 
 -12   2  11     3302.82     3525.97    117.60 o 
 -10   2  11     1988.18     1975.30     83.79 o 
  -8   2  11     7171.88     6586.76    214.09 o 
  -6   2  11    12487.21    13132.36    387.52 o 
  -4   2  11    13563.12    13724.85    404.75 o 
  -2   2  11     9351.63     9174.62    288.75 o 
   0   2  11     3130.29     3706.68    151.61 o 
   2   2  11      567.98      584.34     71.15 o 
   4   2  11       70.26       23.95     52.64 o 
   6   2  11      629.12      589.79    104.19 o 
   8   2  11     3107.90     2882.22    191.25 o 
  10   2  11      300.29      267.50    104.86 o 
  12   2  11      604.52      477.55    193.47 o 
  14   2  11     1432.13     1609.00    143.79 o 
  16   2  11       78.88       17.38     99.38 o 
  18   2  11      160.33       94.06    120.61 o 
  20   2  11       70.72     -162.30    108.20 o 
 -35   3  11     2452.97     2290.48    225.11 o 
 -33   3  11       46.82     -143.03    105.18 o 
 -31   3  11       46.03       51.49     84.31 o 
 -29   3  11       20.99       59.90     75.89 o 
 -27   3  11     8382.91     8554.14    339.22 o 
 -25   3  11        6.55       75.12     69.07 o 
 -23   3  11    13495.86    13896.62    479.43 o 
 -21   3  11       49.49       52.96     60.96 o 
 -19   3  11     2497.03     2506.33    136.70 o 
 -17   3  11     8086.83     7736.78    274.72 o 
 -15   3  11    12195.38    11915.69    323.19 o 
 -13   3  11     1108.82     1189.90     88.97 o 
 -11   3  11    32511.67    32645.50    814.29 o 
  -9   3  11       50.57       98.37     47.55 o 
  -7   3  11     2787.43     2754.10    139.73 o 
  -5   3  11     5053.83     5287.26    283.61 o 
  -3   3  11     2226.59     2324.80    124.83 o 
  -1   3  11     2122.27     2067.61    121.01 o 
   1   3  11    22055.02    21324.20    628.96 o 
   3   3  11      590.22      641.24    112.27 o 
   5   3  11     9644.53    10111.56    725.32 o 
   7   3  11      240.71      373.68    110.93 o 
   9   3  11        0.05     -125.19     83.46 o 
  11   3  11     3642.37     3425.02    236.25 o 
  13   3  11     3644.20     3803.09    619.64 o 
  15   3  11      346.03      261.39    175.58 o 
  17   3  11     2753.26     3220.74    312.99 o 
 -32   4  11     1121.00      935.79    174.62 o 
 -30   4  11      844.98      715.71    160.92 o 
 -28   4  11      194.70      196.54    129.29 o 
 -26   4  11      143.95      163.85    154.93 o 
 -24   4  11        0.93      -72.40    115.33 o 
 -22   4  11      917.98     1073.68    237.65 o 
 -20   4  11     1584.45     1580.59    184.73 o 
 -18   4  11     2627.80     3108.76    235.75 o 
 -16   4  11    12893.11    12946.75    440.64 o 
 -14   4  11      202.51      123.35     54.62 o 
 -12   4  11        7.80       56.59     55.15 o 
 -10   4  11      354.92      390.93     68.41 o 
  -8   4  11      186.85      275.80     65.33 o 
  -6   4  11     3284.70     3279.70    162.89 o 
  -4   4  11     2301.46     2285.39    140.61 o 
  -2   4  11     2614.77     2694.25    259.59 o 
   0   4  11     1865.17     2148.97    172.21 o 
   2   4  11      581.71      613.41    122.08 o 
   4   4  11      107.62      136.23     99.88 o 
   6   4  11     1134.05     1123.82    151.69 o 
   8   4  11      922.15      999.04    151.27 o 
  10   4  11      431.83      367.68    126.71 o 
  12   4  11     1374.86     1271.73    173.58 o 
  14   4  11      188.24      187.00    132.44 o 
 -27   5  11      125.30       12.81    153.06 o 
 -25   5  11     3480.94     3477.35    285.48 o 
 -23   5  11      502.59      613.06    169.39 o 
 -21   5  11     1225.38     1407.49    204.73 o 
 -19   5  11       12.65       38.00    133.58 o 
 -17   5  11      345.91      280.62    143.94 o 
 -15   5  11       32.90       97.16    130.74 o 
 -13   5  11     4642.95     5146.42    296.87 o 
 -11   5  11     1794.20     1855.40    130.82 o 
  -9   5  11     7741.56     7840.15    261.31 o 
  -7   5  11      587.85      602.05     89.12 o 
  -5   5  11      136.81      198.30    108.84 o 
  -3   5  11      517.73      426.59    244.64 o 
  -1   5  11     1447.47     1118.06    149.95 o 
   1   5  11     1089.02      893.92    151.64 o 
   3   5  11     4765.23     3767.06    827.48 o 
   5   5  11       78.52       86.67    205.35 o 
   7   5  11      369.57      372.20    146.33 o 
   9   5  11      379.78      319.18    143.31 o 
  11   5  11      125.90       90.93    132.74 o 
 -20   6  11        5.59      181.30    166.82 o 
 -18   6  11       88.73       95.60    257.78 o 
 -16   6  11      163.74      258.74    177.15 o 
 -14   6  11        3.12      -62.53    153.06 o 
 -12   6  11       73.51      -61.12    138.69 o 
 -10   6  11        0.61      167.54    139.80 o 
  -8   6  11        6.61       15.60     93.48 o 
  -6   6  11       54.18      -66.90    136.11 o 
  -4   6  11       42.28      150.98    140.12 o 
  -2   6  11       60.21      -60.51    119.16 o 
   0   6  11       10.98     -176.17    117.45 o 
   2   6  11       56.28     -193.56    129.04 o 
   4   6  11      300.05      192.63    155.77 o 
 -38   0  12      132.85      101.18    151.11 o 
 -36   0  12     4328.15     5357.60    434.63 o 
 -34   0  12      447.35      671.64    168.09 o 
 -32   0  12     1347.58     1474.10    205.70 o 
 -30   0  12      909.50      956.04    122.84 o 
 -28   0  12     1093.26     1332.31    133.07 o 
 -26   0  12     3334.38     3298.41    196.01 o 
 -24   0  12    20368.90    18683.85   1799.57 o 
 -22   0  12      882.04      711.46     89.50 o 
 -20   0  12    28126.94    28229.69   1030.96 o 
 -18   0  12    27735.56    27802.83   1010.17 o 
 -16   0  12      873.65      963.69     91.87 o 
 -14   0  12     2964.21     2969.74    138.26 o 
 -12   0  12    39562.58    34990.73   1443.81 o 
 -10   0  12     4048.53     3677.17    157.53 o 
  -8   0  12    36064.53    32690.26    916.74 o 
  -6   0  12      920.28     1113.06    140.95 o 
  -4   0  12     1616.53     1554.50     98.48 o 
  -2   0  12      511.65      822.01    281.91 o 
   0   0  12    17646.76    17456.73    608.10 o 
   2   0  12      851.86      966.10     77.72 o 
   4   0  12    38842.04    39715.82   1132.52 o 
   6   0  12     1598.94     1679.22    102.87 o 
   8   0  12     1024.21      910.18     86.58 o 
  10   0  12       76.29       81.46     64.23 o 
  12   0  12     2675.77     2567.42    542.68 o 
  14   0  12     2511.69     2492.74    201.85 o 
  16   0  12     7037.07     6523.37    539.12 o 
  18   0  12      233.50      491.93    233.32 o 
  20   0  12     1266.00     1686.45    330.49 o 
 -37   1  12        4.06      103.43    107.95 o 
 -35   1  12     1428.58     1899.36    280.24 o 
 -33   1  12     1398.19     1590.25    151.80 o 
 -31   1  12     1697.97     1749.30    134.46 o 
 -29   1  12     5163.89     5472.71    411.96 o 
 -27   1  12     2395.73     2615.37    131.44 o 
 -25   1  12     1133.74     1299.08     86.41 o 
 -23   1  12     1741.49     1757.92     93.26 o 
 -21   1  12     2131.39     2187.22    151.08 o 
 -19   1  12     6843.41     6554.11    225.02 o 
 -17   1  12     6446.76     6171.65    210.51 o 
 -15   1  12    11034.37    10709.99    291.40 o 
 -13   1  12     2759.77     2543.36     90.58 o 
 -11   1  12       28.87       40.77     28.85 o 
  -9   1  12     1384.92     1498.63     75.66 o 
  -7   1  12     4569.50     3952.62    140.15 o 
  -5   1  12    66190.13    67472.77   1820.21 o 
  -3   1  12     3356.17     3006.18    120.71 o 
  -1   1  12    14184.68    14754.78    336.17 o 
   1   1  12     1095.65     1091.06     71.22 o 
   3   1  12     1071.83     1158.90     61.40 o 
   5   1  12      871.01      996.24     75.31 o 
   7   1  12     6669.49     6752.00    172.42 o 
   9   1  12      844.78      822.60     69.43 o 
  11   1  12      894.44      838.51     74.97 o 
  13   1  12     1803.89     1686.48    118.42 o 
  15   1  12      758.95      823.70    134.66 o 
  17   1  12       83.15       -5.38    106.23 o 
  19   1  12        1.86     -258.94    189.72 o 
 -36   2  12      144.20       10.24     96.82 o 
 -34   2  12     2089.31     1839.12    179.93 o 
 -32   2  12     1270.62     1123.72    226.26 o 
 -30   2  12       65.94        9.59     71.24 o 
 -28   2  12      501.93      578.02    164.54 o 
 -26   2  12     4716.60     4510.78    203.26 o 
 -24   2  12       12.10       39.20     47.76 o 
 -22   2  12    12760.85    12970.83    363.75 o 
 -20   2  12     3159.56     3119.58    121.07 o 
 -18   2  12     2216.22     2156.95     81.00 o 
 -16   2  12     2125.63     2209.38     90.99 o 
 -14   2  12     3218.51     3039.52    108.72 o 
 -12   2  12      121.54       72.74     37.90 o 
 -10   2  12    33982.55    32916.09    810.66 o 
  -8   2  12     5573.96     5234.69    181.44 o 
  -6   2  12    46832.69    48959.24   1337.83 o 
  -4   2  12     3407.14     3570.62    142.67 o 
  -2   2  12     1162.19     1219.81     86.20 o 
   0   2  12     1578.44     1584.01     98.98 o 
   2   2  12    17218.73    17488.13    519.78 o 
   4   2  12     1500.11     1591.19    138.71 o 
   6   2  12    11579.11    11673.34    467.64 o 
   8   2  12       13.67     -117.73     83.62 o 
  10   2  12      781.30      697.84    124.78 o 
  12   2  12      193.83       -5.42    308.37 o 
  14   2  12     2318.02     2212.90    165.56 o 
  16   2  12     1714.07     1891.33    166.90 o 
  18   2  12     1688.01     2153.21    212.40 o 
 -35   3  12      276.74       61.88    104.97 o 
 -33   3  12       75.49      -29.59     82.28 o 
 -31   3  12        8.54       13.89     80.83 o 
 -29   3  12      107.67      146.64    115.57 o 
 -27   3  12      120.96       85.86    119.98 o 
 -25   3  12      173.55      168.59    126.97 o 
 -23   3  12       21.30       83.27     90.50 o 
 -21   3  12     1592.12     1843.47    119.03 o 
 -19   3  12      695.58      850.64     85.77 o 
 -17   3  12     5866.77     5700.01    179.74 o 
 -15   3  12     2739.53     2994.72    118.91 o 
 -13   3  12     1117.07     1118.50     72.90 o 
 -11   3  12     1308.01     1385.46     82.46 o 
  -9   3  12      271.50      307.24     75.04 o 
  -7   3  12      103.02      129.40     57.62 o 
  -5   3  12      756.95      701.44     79.32 o 
  -3   3  12       60.59      122.11     64.21 o 
  -1   3  12      593.76      647.43     85.89 o 
   1   3  12     1150.21     1032.90    120.68 o 
   3   3  12       39.28      -45.93     75.73 o 
   5   3  12      157.35      139.90    104.34 o 
   7   3  12       15.55       77.68     99.39 o 
   9   3  12      479.36      188.86    110.34 o 
  11   3  12        1.84      -50.72    107.74 o 
  13   3  12      149.34      -65.20    116.03 o 
  15   3  12       21.45       95.57    132.91 o 
  17   3  12       34.98      -93.29    134.07 o 
 -32   4  12      156.51      193.57    148.13 o 
 -30   4  12      555.18      671.73    156.45 o 
 -28   4  12       92.94      -18.94    127.16 o 
 -26   4  12      373.02      332.36    138.42 o 
 -24   4  12     1096.36     1042.92    159.54 o 
 -22   4  12     5299.57     5904.57    340.14 o 
 -20   4  12      275.44      345.02    120.80 o 
 -18   4  12     1587.08     1841.36    186.73 o 
 -16   4  12     2257.85     2642.75    158.71 o 
 -14   4  12      804.56      893.80     78.75 o 
 -12   4  12     1997.26     2086.23    110.71 o 
 -10   4  12     5959.10     6363.22    213.82 o 
  -8   4  12      892.74      981.39    155.22 o 
  -6   4  12     2346.34     2320.20    143.34 o 
  -4   4  12     1347.77     1262.73    131.87 o 
  -2   4  12      131.01      199.90    101.05 o 
   0   4  12      676.45      614.04    122.04 o 
   2   4  12     3873.40     4583.87    264.45 o 
   4   4  12     3900.32     3983.72    251.89 o 
   6   4  12     8643.06     8407.61    395.42 o 
   8   4  12      706.15      993.37    154.64 o 
  10   4  12      529.18      302.04    132.66 o 
  12   4  12      249.06       17.83    122.02 o 
  14   4  12     1485.88     1371.36    187.04 o 
 -27   5  12       81.50      -87.09    141.19 o 
 -25   5  12      384.64      286.69    155.88 o 
 -23   5  12        1.67       49.58    138.78 o 
 -21   5  12      199.70      118.60    140.02 o 
 -19   5  12       25.42       88.23    141.13 o 
 -17   5  12      598.21      762.39    170.06 o 
 -15   5  12       13.68      -69.65    123.69 o 
 -13   5  12      309.31      349.63    109.38 o 
 -11   5  12      448.95      303.35     82.19 o 
  -9   5  12     1055.59     1147.67    105.48 o 
  -7   5  12      571.91      613.58     90.37 o 
  -5   5  12      209.17      185.49    112.18 o 
  -3   5  12      246.44      355.07    185.55 o 
  -1   5  12        1.72      162.94    115.57 o 
   1   5  12      396.40      165.63    132.93 o 
   3   5  12       90.07       65.15    121.92 o 
   5   5  12       27.05       18.97    125.39 o 
   7   5  12       64.05      -58.34    161.26 o 
   9   5  12      225.97      -44.02    121.61 o 
 -20   6  12      596.08      819.25    208.84 o 
 -18   6  12       84.56      272.36    177.44 o 
 -16   6  12       66.51      107.48    168.34 o 
 -14   6  12      110.54       80.49    250.79 o 
 -12   6  12     2626.50     2756.38    349.30 o 
 -10   6  12     1416.96     1356.43    183.46 o 
  -8   6  12     3954.73     3869.26    206.35 o 
  -6   6  12     1038.75     1066.87    130.14 o 
  -4   6  12      183.65       27.74    129.00 o 
  -2   6  12      220.50      178.86    136.49 o 
   0   6  12      971.92     1267.36    187.02 o 
   2   6  12      318.31      111.58    153.44 o 
 -37   1  13      107.82      196.83    111.83 o 
 -35   1  13     1664.47     2009.69    154.52 o 
 -33   1  13      560.76      579.02     99.69 o 
 -31   1  13      824.43     1024.45    128.11 o 
 -29   1  13       30.33      121.70     72.49 o 
 -27   1  13        6.42       10.79     56.59 o 
 -25   1  13     1567.02     1577.40     91.98 o 
 -23   1  13     6732.25     6406.30    201.70 o 
 -21   1  13     2993.77     2804.56    206.16 o 
 -19   1  13    17743.43    16631.63    503.38 o 
 -17   1  13     2914.60     2712.35    126.51 o 
 -15   1  13     1007.31      956.93     57.11 o 
 -13   1  13      476.12      504.67     44.50 o 
 -11   1  13     1870.03     1661.92     73.21 o 
  -9   1  13      203.85      299.16     50.77 o 
  -7   1  13    27706.01    26758.07    744.16 o 
  -5   1  13    14269.70    13836.38    404.94 o 
  -3   1  13     9966.35     9776.77    301.14 o 
  -1   1  13      380.51      431.67     49.39 o 
   1   1  13     2966.39     3092.31    116.06 o 
   3   1  13      814.16      833.00     80.47 o 
   5   1  13     5994.63     6477.02    199.36 o 
   7   1  13     1091.10     1222.48    100.55 o 
   9   1  13     1609.10     1582.77    173.33 o 
  11   1  13      178.94      116.62     63.94 o 
  13   1  13       93.92      102.99    108.38 o 
  15   1  13      188.34      121.16    116.82 o 
  17   1  13     1762.63     2093.85    337.48 o 
 -36   2  13       27.75       30.20    125.46 o 
 -34   2  13      359.35      270.92    102.90 o 
 -32   2  13     1185.80     1115.34    356.72 o 
 -30   2  13      390.89      296.31    187.87 o 
 -28   2  13      206.86      228.71     73.18 o 
 -26   2  13     1143.66     1263.30    104.70 o 
 -24   2  13        8.34       16.91     59.89 o 
 -22   2  13       23.24        9.84     56.83 o 
 -20   2  13     3119.83     3120.14    140.93 o 
 -18   2  13     3998.89     3844.19    161.13 o 
 -16   2  13     9690.60     9438.63    258.87 o 
 -14   2  13     1179.78     1110.71     68.27 o 
 -12   2  13      105.08      138.78     41.77 o 
 -10   2  13      388.46      370.03     48.65 o 
  -8   2  13     1025.77     1044.65    118.28 o 
  -6   2  13     3111.31     3494.87    143.17 o 
  -4   2  13      292.61      378.81     60.32 o 
  -2   2  13     1590.93     1706.41    121.44 o 
   0   2  13     3623.49     3778.56    161.16 o 
   2   2  13       67.49       27.06     57.82 o 
   4   2  13       13.49       41.90     82.43 o 
   6   2  13     3388.35     3793.28    336.95 o 
   8   2  13       16.04      -70.09     90.52 o 
  10   2  13     1251.20     1193.56    151.94 o 
  12   2  13      610.00      520.70    134.54 o 
  14   2  13      241.17      160.46    129.31 o 
  16   2  13       88.10      101.41    130.25 o 
 -35   3  13       11.91       96.42    131.25 o 
 -33   3  13     2033.28     1791.37    200.24 o 
 -31   3  13     1485.56     1396.76    243.97 o 
 -29   3  13      389.68      283.21    117.06 o 
 -27   3  13     2363.54     2280.65    191.67 o 
 -25   3  13     2507.65     2856.96    213.06 o 
 -23   3  13      447.49      395.94    111.81 o 
 -21   3  13     5387.63     5613.51    223.90 o 
 -19   3  13     1751.16     1893.51    120.41 o 
 -17   3  13    10976.99    10807.97    301.70 o 
 -15   3  13    11116.25    11011.87    305.92 o 
 -13   3  13      422.39      520.32     62.23 o 
 -11   3  13      546.29      584.69     77.39 o 
  -9   3  13    18217.72    19051.84    499.41 o 
  -7   3  13     3223.50     3472.76    156.42 o 
  -5   3  13    14391.09    14745.99    451.93 o 
  -3   3  13     2573.81     2750.63    175.93 o 
  -1   3  13       24.64      -35.43     64.03 o 
   1   3  13      348.20      387.39    102.25 o 
   3   3  13    11089.01    11365.46    466.80 o 
   5   3  13     1162.72     1403.11    152.54 o 
   7   3  13     1700.41     1652.75    171.77 o 
   9   3  13       64.21      -61.85    106.45 o 
  11   3  13      137.00       31.05    115.47 o 
  13   3  13        0.38     -148.35    125.39 o 
  15   3  13     1282.69     1368.55    190.46 o 
 -32   4  13     1001.11      873.45    353.47 o 
 -30   4  13       31.18        5.28    135.38 o 
 -28   4  13      714.42      748.98    156.42 o 
 -26   4  13      132.13        6.96    119.85 o 
 -24   4  13       22.06      -39.80    146.95 o 
 -22   4  13      334.90      366.28    129.73 o 
 -20   4  13      293.15      544.92    245.80 o 
 -18   4  13     1236.64     1545.89    130.58 o 
 -16   4  13     4738.02     4935.12    222.17 o 
 -14   4  13     2236.61     2253.03    115.02 o 
 -12   4  13      556.31      479.05     73.17 o 
 -10   4  13       26.20        7.70     60.28 o 
  -8   4  13      290.00      365.59     80.85 o 
  -6   4  13       36.62      -28.46     72.66 o 
  -4   4  13     2800.84     2627.70    300.76 o 
  -2   4  13      902.85     1186.69    141.12 o 
   0   4  13      408.18      534.49    125.12 o 
   2   4  13     1952.39     1766.70    175.15 o 
   4   4  13      284.70      195.01    123.57 o 
   6   4  13      143.48       76.80    112.99 o 
   8   4  13       54.56      -14.30    127.82 o 
  10   4  13      811.99      612.40    184.23 o 
  12   4  13       97.27       13.06    128.66 o 
 -27   5  13      134.07      179.26    161.03 o 
 -25   5  13      196.08      298.32    160.24 o 
 -23   5  13     1298.71     1752.97    221.94 o 
 -21   5  13      185.40      404.20    299.55 o 
 -19   5  13     2243.90     2116.15    231.70 o 
 -17   5  13     2356.29     3117.31    591.05 o 
 -15   5  13       93.79       72.02    135.85 o 
 -13   5  13      456.22      359.52    140.20 o 
 -11   5  13     2038.12     2259.45    135.26 o 
  -9   5  13     1715.94     1777.60    123.81 o 
  -7   5  13     7359.60     7188.60    375.89 o 
  -5   5  13      225.52      170.08    118.26 o 
  -3   5  13      199.74      248.62    150.28 o 
  -1   5  13      258.56      501.82    138.02 o 
   1   5  13      405.26      332.34    152.44 o 
   3   5  13     1032.97     1008.29    168.74 o 
   5   5  13     4586.33     4309.16    343.11 o 
   7   5  13     1274.61     1279.22    186.33 o 
 -20   6  13      221.45      191.20    185.38 o 
 -18   6  13      312.36      238.03    181.02 o 
 -16   6  13      264.60      319.90    184.23 o 
 -14   6  13       55.84     -186.15    136.99 o 
 -12   6  13       91.53      -66.60    137.81 o 
 -10   6  13      370.16      334.78    158.60 o 
  -8   6  13      312.60      284.94    122.22 o 
  -6   6  13      345.68      272.64    110.34 o 
  -4   6  13      270.08      207.35    136.99 o 
  -2   6  13       85.61       16.32    323.83 o 
   0   6  13      300.54      302.95    202.70 o 
 -38   0  14      119.65      257.94    153.44 o 
 -36   0  14     1241.05     1778.67    233.32 o 
 -34   0  14      994.48     1343.31    201.70 o 
 -32   0  14        1.98       94.34     87.67 o 
 -30   0  14     3734.44     3826.57    230.02 o 
 -28   0  14    13352.95    13296.08    540.04 o 
 -26   0  14      856.52      984.91    296.40 o 
 -24   0  14    10613.08    10235.48    684.72 o 
 -22   0  14    11305.81    10911.20    436.89 o 
 -20   0  14      110.47       78.71     58.34 o 
 -18   0  14    45309.79    45704.38   1835.01 o 
 -16   0  14    14605.30    13598.78    511.67 o 
 -14   0  14     1804.24     1918.87    106.04 o 
 -12   0  14     9300.00     8708.36    336.19 o 
 -10   0  14    12634.91    12463.22    445.76 o 
  -8   0  14      574.99      594.10     69.88 o 
  -6   0  14    30954.84    30496.36   1027.65 o 
  -4   0  14    15033.99    14764.00    525.13 o 
  -2   0  14    12112.35    11715.72    431.43 o 
   0   0  14     4590.65     4707.00    214.36 o 
   2   0  14     3735.20     3761.03    192.02 o 
   4   0  14     2463.87     2550.61    157.91 o 
   6   0  14    18421.20    18714.55    677.45 o 
   8   0  14     1471.75     1855.37    155.43 o 
  10   0  14     5704.66     4378.87    331.46 o 
  12   0  14      425.64      345.47    140.47 o 
 -37   1  14       47.64      134.82    131.64 o 
 -35   1  14      130.21      220.48     94.65 o 
 -33   1  14     1997.00     2206.65    150.49 o 
 -31   1  14      303.89      394.08     87.89 o 
 -29   1  14     5975.03     6284.16    309.53 o 
 -27   1  14     4132.10     4187.81    161.28 o 
 -25   1  14     1696.36     1948.13    146.92 o 
 -23   1  14     1001.14     1066.54     80.56 o 
 -21   1  14     1033.44     1073.09    113.53 o 
 -19   1  14     4029.35     3997.16    156.07 o 
 -17   1  14     9397.12     9308.42    299.98 o 
 -15   1  14     3455.33     3173.01    109.96 o 
 -13   1  14     3551.56     3404.16    114.64 o 
 -11   1  14     4006.20     3868.07    125.05 o 
  -9   1  14       38.11       -8.14     34.68 o 
  -7   1  14      139.82      134.36     45.87 o 
  -5   1  14     2489.70     2300.49    108.67 o 
  -3   1  14     6590.96     6800.31    226.51 o 
  -1   1  14     3273.93     3466.73    125.98 o 
   1   1  14     4872.10     5166.01    166.37 o 
   3   1  14      227.65      210.73     53.08 o 
   5   1  14      777.02      886.08    119.02 o 
   7   1  14      846.22     1032.89     98.80 o 
   9   1  14      458.30      513.75     77.11 o 
  11   1  14     2113.49     2607.27    163.25 o 
  13   1  14      242.52       58.55    108.84 o 
  15   1  14      129.63      117.61    120.81 o 
  17   1  14      123.01     -118.81    210.69 o 
 -36   2  14      365.68      242.31    136.79 o 
 -34   2  14       51.48      135.63    243.64 o 
 -32   2  14        6.77      -95.74    187.22 o 
 -30   2  14       29.64       84.97     94.45 o 
 -28   2  14      316.29      312.86    103.48 o 
 -26   2  14     7486.41     7461.81    273.48 o 
 -24   2  14      902.26     1059.38     96.62 o 
 -22   2  14      519.98      652.66     79.22 o 
 -20   2  14     9916.74    10193.59    337.45 o 
 -18   2  14     6372.07     6047.12    183.78 o 
 -16   2  14     9823.85     9558.18    263.49 o 
 -14   2  14    10283.30    10137.39    276.98 o 
 -12   2  14       19.70        6.83     40.15 o 
 -10   2  14       52.81       80.38     43.34 o 
  -8   2  14    18071.66    18429.04    533.72 o 
  -6   2  14     2735.15     2677.58    126.99 o 
  -4   2  14     8423.77     8468.01    278.10 o 
  -2   2  14     2548.33     2715.66    133.90 o 
   0   2  14      906.51      982.99     89.72 o 
   2   2  14       56.20       78.99     65.85 o 
   4   2  14     1949.17     2256.44    171.03 o 
   6   2  14     2360.89     2327.28    183.41 o 
   8   2  14     1435.57     1385.61    158.32 o 
  10   2  14      557.15      521.71    132.68 o 
  12   2  14     1120.72      966.25    158.00 o 
  14   2  14       92.82     -155.73    245.60 o 
 -35   3  14       68.94       63.33    131.58 o 
 -33   3  14      190.24       77.21    122.98 o 
 -31   3  14       33.15      128.53    116.41 o 
 -29   3  14       14.86       94.72    114.82 o 
 -27   3  14      134.52      143.86    107.23 o 
 -25   3  14      578.51      494.73    116.93 o 
 -23   3  14      184.39      170.82    101.83 o 
 -21   3  14      303.29      355.33     79.23 o 
 -19   3  14     4800.74     4674.74    198.69 o 
 -17   3  14      142.59      138.75     55.75 o 
 -15   3  14       45.36       24.32     50.11 o 
 -13   3  14      974.18     1037.28    102.09 o 
 -11   3  14      645.69      664.99     68.20 o 
  -9   3  14      448.46      514.95     73.27 o 
  -7   3  14       89.11       27.87     69.95 o 
  -5   3  14       46.73       33.63     66.41 o 
  -3   3  14      217.67      320.41     82.19 o 
  -1   3  14      185.56      236.57     99.12 o 
   1   3  14        2.41       16.01     91.76 o 
   3   3  14     1700.46     1664.57    165.40 o 
   5   3  14       49.37      117.45    104.68 o 
   7   3  14      641.85      518.15    147.78 o 
   9   3  14       25.41      -43.81    109.88 o 
  11   3  14        1.04       79.80    177.73 o 
  13   3  14       51.14       37.08    136.14 o 
 -32   4  14     2193.54     2508.45    243.03 o 
 -30   4  14     1347.24     1287.46    189.89 o 
 -28   4  14     1894.22     1975.87    211.56 o 
 -26   4  14      198.21      301.26    137.59 o 
 -24   4  14        5.63     -137.79    103.10 o 
 -22   4  14       18.33      124.60    120.36 o 
 -20   4  14     1336.01     1592.77    255.95 o 
 -18   4  14      126.22      196.95     89.67 o 
 -16   4  14     3727.95     4103.06    203.38 o 
 -14   4  14      532.81      689.80     90.41 o 
 -12   4  14        2.43       -6.96     61.99 o 
 -10   4  14       56.35       21.28     65.17 o 
  -8   4  14      797.30     1065.27    108.93 o 
  -6   4  14      385.66      589.44     95.33 o 
  -4   4  14      485.39      581.42    123.08 o 
  -2   4  14     1196.72     1432.13    267.76 o 
   0   4  14      229.41      255.41    118.15 o 
   2   4  14      172.90      224.05    152.93 o 
   4   4  14      441.98      390.66    136.34 o 
   6   4  14     1551.00     1927.64    192.00 o 
   8   4  14     2487.64     2386.20    223.03 o 
  10   4  14      713.63      957.53    174.24 o 
 -27   5  14      609.93      662.24    187.38 o 
 -25   5  14       47.13      164.32    160.41 o 
 -23   5  14      224.82      207.19    164.41 o 
 -21   5  14      150.87      173.52    156.82 o 
 -19   5  14       30.47      104.21    141.01 o 
 -17   5  14      129.29      123.30    197.53 o 
 -15   5  14     1004.04     1058.02    172.06 o 
 -13   5  14      147.51       22.79    106.41 o 
 -11   5  14       38.18       47.94     77.67 o 
  -9   5  14      284.92      177.12     82.45 o 
  -7   5  14      104.88      144.16    115.31 o 
  -5   5  14      953.82      717.19    136.65 o 
  -3   5  14      162.65      185.48    119.74 o 
  -1   5  14      608.23      874.74    155.19 o 
   1   5  14       73.42       53.23    124.30 o 
   3   5  14       33.61       55.95    134.09 o 
   5   5  14      292.63      375.14    148.59 o 
 -18   6  14     2340.50     2636.98    299.56 o 
 -16   6  14      547.11      666.59    200.88 o 
 -14   6  14      978.01      974.36    213.74 o 
 -12   6  14     1171.49     1206.74    162.08 o 
 -10   6  14      581.04      521.74    160.92 o 
  -8   6  14      489.57      491.89    116.04 o 
  -6   6  14     1822.79     1596.75    238.04 o 
  -4   6  14      685.69      769.44    166.98 o 
 -37   1  15       60.13      158.46    113.00 o 
 -35   1  15      632.76      733.63    109.29 o 
 -33   1  15      536.06      513.91    112.58 o 
 -31   1  15      869.65      998.41    193.08 o 
 -29   1  15     2258.87     2525.38    194.84 o 
 -27   1  15     2246.80     2439.04    209.47 o 
 -25   1  15      466.87      504.31     75.49 o 
 -23   1  15     2946.22     2828.25    136.42 o 
 -21   1  15     2609.08     2521.24    213.67 o 
 -19   1  15     1813.71     1916.16    103.37 o 
 -17   1  15     2579.68     2488.82    115.92 o 
 -15   1  15     3894.01     3876.11    128.34 o 
 -13   1  15      827.77      930.76     87.20 o 
 -11   1  15     4551.43     3977.88    131.18 o 
  -9   1  15     1072.77      944.70     61.20 o 
  -7   1  15       40.39       37.33     46.65 o 
  -5   1  15     7834.42     7760.61    252.24 o 
  -3   1  15     4552.07     4410.23    169.41 o 
  -1   1  15     4340.87     4269.97    192.67 o 
   1   1  15     4620.33     5006.68    167.81 o 
   3   1  15       21.22      -32.37     46.81 o 
   5   1  15      134.55      135.36     66.79 o 
   7   1  15      554.69      468.31     84.68 o 
   9   1  15      333.93      242.92     69.59 o 
  11   1  15     1189.26     1196.28    128.72 o 
  13   1  15     1518.00     1955.38    251.62 o 
  15   1  15      292.36      346.80    179.07 o 
 -36   2  15        0.01       93.05    123.94 o 
 -34   2  15       29.15      152.91    120.49 o 
 -32   2  15     3286.64     3184.09    226.28 o 
 -30   2  15      870.31      550.36    119.01 o 
 -28   2  15      378.91      528.17    106.73 o 
 -26   2  15      408.70      597.89     87.09 o 
 -24   2  15     1128.01     1163.90    119.31 o 
 -22   2  15      562.73      618.35     79.62 o 
 -20   2  15     2094.02     2271.18    124.54 o 
 -18   2  15     2815.97     2886.52    115.27 o 
 -16   2  15     5784.10     5632.37    175.65 o 
 -14   2  15     1996.64     1997.98     94.82 o 
 -12   2  15     2957.11     2693.96    109.09 o 
 -10   2  15       75.87      166.87     49.41 o 
  -8   2  15      289.62      247.72     59.93 o 
  -6   2  15     8083.74     8086.14    267.50 o 
  -4   2  15     6963.49     7551.00    258.29 o 
  -2   2  15      781.46      826.30     87.35 o 
   0   2  15     1212.55     1432.07    109.64 o 
   2   2  15     3243.63     3347.34    206.96 o 
   4   2  15        0.10        8.49     85.36 o 
   6   2  15      548.22      581.75    155.10 o 
   8   2  15       54.37     -135.06     90.04 o 
  10   2  15      806.24      475.34    135.13 o 
  12   2  15      467.25      231.70    258.94 o 
  14   2  15      206.02      389.73    181.74 o 
 -35   3  15      141.45      130.02    132.39 o 
 -33   3  15      601.64      234.83    131.64 o 
 -31   3  15      440.47      399.82    135.07 o 
 -29   3  15     2590.79     2741.57    215.52 o 
 -27   3  15      331.26      442.04    118.13 o 
 -25   3  15     5057.22     5194.47    380.05 o 
 -23   3  15      428.83      425.65     86.02 o 
 -21   3  15     2240.94     2287.04    140.93 o 
 -19   3  15     6278.19     6057.73    238.41 o 
 -17   3  15     6144.65     6452.92    204.90 o 
 -15   3  15     1222.52     1257.49    116.79 o 
 -13   3  15    12109.28    12594.03    348.63 o 
 -11   3  15      110.58      118.23     61.25 o 
  -9   3  15     1503.50     1664.47    111.24 o 
  -7   3  15    11371.64    11794.25    377.45 o 
  -5   3  15       56.85       80.55     72.92 o 
  -3   3  15     4998.32     5239.59    213.65 o 
  -1   3  15     4216.42     4664.41    386.04 o 
   1   3  15       23.47      112.30     97.00 o 
   3   3  15     4013.64     3990.24    244.32 o 
   5   3  15     1902.47     1722.88    195.38 o 
   7   3  15      258.26      175.49    126.74 o 
   9   3  15     2955.11     2382.89    472.45 o 
  11   3  15      862.14      831.58    165.68 o 
 -30   4  15      492.87      424.24    149.20 o 
 -28   4  15      395.95      486.89    153.76 o 
 -26   4  15      185.60      215.42    134.90 o 
 -24   4  15      204.85      289.37    125.82 o 
 -22   4  15        8.31        3.01    130.98 o 
 -20   4  15       15.98       67.35     85.91 o 
 -18   4  15     2021.74     2331.53    157.74 o 
 -16   4  15      746.63      754.48     81.83 o 
 -14   4  15      922.36     1060.97     91.27 o 
 -12   4  15       29.52       68.39     66.44 o 
 -10   4  15      192.63      104.14     72.01 o 
  -8   4  15        4.26       65.60     81.50 o 
  -6   4  15      472.58      593.71    103.26 o 
  -4   4  15      776.66      786.56    131.55 o 
  -2   4  15     1401.12     1389.83    196.21 o 
   0   4  15      300.41      397.84    130.22 o 
   2   4  15       39.15       93.36    121.34 o 
   4   4  15      332.62      198.25    130.59 o 
   6   4  15      207.80       51.43    130.11 o 
   8   4  15       92.47       92.76    139.61 o 
 -25   5  15      222.31      203.94    165.15 o 
 -23   5  15     1273.64     1514.78    218.61 o 
 -21   5  15       87.74      -58.44    149.09 o 
 -19   5  15      123.27       32.75    222.67 o 
 -17   5  15     1710.59     2079.35    234.94 o 
 -15   5  15     3996.91     4889.23    295.06 o 
 -13   5  15     1385.81     1490.63    118.71 o 
 -11   5  15     1670.93     1698.89    125.89 o 
  -9   5  15       12.68      -13.04     78.80 o 
  -7   5  15      344.29      346.19    169.58 o 
  -5   5  15     1712.77     1805.39    392.91 o 
  -3   5  15     1625.71     1424.93    178.22 o 
  -1   5  15     1682.70     1667.26    490.27 o 
   1   5  15      792.53      935.62    171.06 o 
   3   5  15       15.67       10.62    165.08 o 
 -16   6  15      179.10       58.31    318.68 o 
 -14   6  15       60.06      130.85    158.69 o 
 -12   6  15       76.69      -18.02    197.21 o 
 -10   6  15        7.59       23.75    122.67 o 
  -8   6  15       18.88      -85.93     97.81 o 
 -38   0  16     2934.66     3956.89    364.41 o 
 -36   0  16      165.09      188.72    142.78 o 
 -34   0  16     6156.52     6514.79    330.76 o 
 -32   0  16       66.29      -32.93    121.16 o 
 -30   0  16      167.23       96.64     94.92 o 
 -28   0  16      200.20      170.20     90.58 o 
 -26   0  16    11429.38    10352.77   1121.01 o 
 -24   0  16       73.64      103.51    120.48 o 
 -22   0  16    18869.81    17510.47    908.85 o 
 -20   0  16       70.09       51.59    105.84 o 
 -18   0  16     6410.25     6102.06    372.06 o 
 -16   0  16     5275.81     4705.33    303.17 o 
 -14   0  16     7485.23     7019.90    405.34 o 
 -12   0  16      208.58      118.82     92.86 o 
 -10   0  16    18072.35    17539.47    618.44 o 
  -8   0  16     2030.72     2138.68    131.87 o 
  -6   0  16     4690.37     4471.85    204.48 o 
  -4   0  16     7245.99     7187.88    295.44 o 
  -2   0  16     9981.35    10219.91    395.02 o 
   0   0  16     7583.80     7353.97    378.88 o 
   2   0  16    10451.43    10764.27    422.12 o 
   4   0  16      117.00      208.63     83.19 o 
   6   0  16      860.33      835.31    114.98 o 
   8   0  16     5191.38     3891.99    312.16 o 
  10   0  16      665.55      412.73    147.46 o 
  12   0  16     2124.34     1859.87    245.30 o 
 -37   1  16       73.39      111.32    120.15 o 
 -35   1  16      633.56      637.00    135.03 o 
 -33   1  16      386.05      295.63    114.67 o 
 -31   1  16       43.43       53.36     78.76 o 
 -29   1  16     3932.04     3743.75    181.13 o 
 -27   1  16      771.45      734.60     90.79 o 
 -25   1  16      701.98      720.64     85.26 o 
 -23   1  16       11.32      -48.04     55.73 o 
 -21   1  16     2434.55     2585.86    127.88 o 
 -19   1  16       76.83       60.42     51.15 o 
 -17   1  16     5344.32     5335.75    194.91 o 
 -15   1  16     8063.49     7974.63    225.34 o 
 -13   1  16     3592.40     3634.76    124.75 o 
 -11   1  16      851.60      787.46     59.60 o 
  -9   1  16       30.11       63.49     50.13 o 
  -7   1  16     3215.28     3442.17    249.22 o 
  -5   1  16      167.67      229.59     59.44 o 
  -3   1  16      685.89      679.27    105.44 o 
  -1   1  16     1729.10     1818.22    111.76 o 
   1   1  16      871.32      703.25     72.87 o 
   3   1  16      787.44      739.19    104.01 o 
   5   1  16       69.48       43.30     75.63 o 
   7   1  16     1107.31     1061.42    144.11 o 
   9   1  16       40.46      -85.91     66.83 o 
  11   1  16       96.76      -50.58    135.11 o 
  13   1  16      653.98      588.44    190.72 o 
 -36   2  16     1350.25      996.23    279.08 o 
 -34   2  16      126.08       96.66    118.09 o 
 -32   2  16       81.75       98.74    106.85 o 
 -30   2  16      481.78      504.86    182.24 o 
 -28   2  16     2614.89     2611.98    188.18 o 
 -26   2  16      655.42      640.43     89.54 o 
 -24   2  16     9896.85    10227.30    346.65 o 
 -22   2  16      767.80      747.59     84.82 o 
 -20   2  16      598.29      677.50     65.88 o 
 -18   2  16     2108.83     2214.41    102.47 o 
 -16   2  16     2816.10     2590.96    110.61 o 
 -14   2  16     5896.98     5704.74    180.16 o 
 -12   2  16    11546.65    11086.97    304.95 o 
 -10   2  16        5.28       39.52     47.51 o 
  -8   2  16     8878.21     8662.55    380.90 o 
  -6   2  16      667.13      663.74     78.86 o 
  -4   2  16      964.90      956.13    126.51 o 
  -2   2  16     6273.20     6354.53    237.68 o 
   0   2  16     4748.82     4899.49    205.71 o 
   2   2  16     2265.95     2161.39    173.67 o 
   4   2  16     2619.39     2878.62    674.10 o 
   6   2  16       90.56      -50.79     98.29 o 
   8   2  16      115.05      -59.34    164.26 o 
  10   2  16     2066.62     2034.93    222.00 o 
  12   2  16     1036.28     1023.35    177.06 o 
 -33   3  16      260.67      167.42    125.53 o 
 -31   3  16       23.06       65.63    115.73 o 
 -29   3  16      208.15      205.01    132.29 o 
 -27   3  16       20.71      114.69    107.03 o 
 -25   3  16       17.65       17.68    102.94 o 
 -23   3  16       31.70      -30.37     70.69 o 
 -21   3  16        7.59     -104.37     69.58 o 
 -19   3  16      314.11      229.69     62.80 o 
 -17   3  16     6285.38     6226.42    202.03 o 
 -15   3  16      237.44      216.33     62.57 o 
 -13   3  16      968.21     1001.87     82.49 o 
 -11   3  16      383.76      331.17     66.32 o 
  -9   3  16     4740.96     4784.23    198.03 o 
  -7   3  16     4891.42     4573.27    194.14 o 
  -5   3  16        1.08       46.00     72.75 o 
  -3   3  16        9.71      142.92     80.35 o 
  -1   3  16       72.73       25.71    132.79 o 
   1   3  16       16.13      -97.52    103.32 o 
   3   3  16      658.92      586.73    135.19 o 
   5   3  16      567.12      348.68    132.55 o 
   7   3  16        3.64     -184.69    225.80 o 
   9   3  16       21.58      -55.13    125.80 o 
 -30   4  16      818.07      873.64    169.88 o 
 -28   4  16      570.87      743.93    163.29 o 
 -26   4  16     1173.64     1252.56    199.19 o 
 -24   4  16     1365.25     1603.24    187.29 o 
 -22   4  16        9.38      -32.65    116.35 o 
 -20   4  16      119.57      122.16     93.95 o 
 -18   4  16      173.60       47.68     89.60 o 
 -16   4  16        3.26      -27.35     64.36 o 
 -14   4  16     1774.84     1766.58    112.87 o 
 -12   4  16     2759.33     2947.39    145.12 o 
 -10   4  16     1316.75     1571.56    114.74 o 
  -8   4  16      141.63      284.58    117.91 o 
  -6   4  16      158.94      269.28    131.79 o 
  -4   4  16      433.25      571.17    132.67 o 
  -2   4  16      720.89     1121.75    157.84 o 
   0   4  16     3098.18     3076.01    228.78 o 
   2   4  16     1667.67     1728.87    320.18 o 
   4   4  16     1797.46     1559.46    190.46 o 
   6   4  16      175.69       19.48    140.27 o 
 -25   5  16      195.01      295.55    335.00 o 
 -23   5  16       31.38      -64.75    140.02 o 
 -21   5  16       50.46       81.19    220.82 o 
 -19   5  16      102.64      -80.15    154.44 o 
 -17   5  16      264.26      373.66    126.47 o 
 -15   5  16        2.49       75.29    111.27 o 
 -13   5  16      321.28      343.66     90.56 o 
 -11   5  16      197.65      162.10     87.79 o 
  -9   5  16       63.17      120.52     97.23 o 
  -7   5  16      211.41      148.14    122.19 o 
  -5   5  16       96.73      172.39    159.26 o 
  -3   5  16       44.39       28.10    120.51 o 
  -1   5  16      245.78      172.45    141.46 o 
   1   5  16       57.72     -208.00    138.67 o 
 -37   1  17     2168.13     2154.98    486.44 o 
 -35   1  17      348.26      364.73    119.05 o 
 -33   1  17      750.66      857.51    137.35 o 
 -31   1  17        3.47      -12.56     78.14 o 
 -29   1  17      128.12       93.93     77.76 o 
 -27   1  17       23.00       61.53     67.66 o 
 -25   1  17     3598.74     3654.53    165.13 o 
 -23   1  17     1225.49     1120.98     90.90 o 
 -21   1  17    12745.02    12443.34    396.29 o 
 -19   1  17     2264.69     2084.35    145.70 o 
 -17   1  17      775.19      821.66    100.45 o 
 -15   1  17      357.92      350.56     62.34 o 
 -13   1  17     3756.83     3628.28    149.03 o 
 -11   1  17     1118.88     1149.00     96.04 o 
  -9   1  17     8557.55     8335.03    271.34 o 
  -7   1  17     1641.06     1598.54    108.72 o 
  -5   1  17     2070.68     2105.96    206.68 o 
  -3   1  17       66.50       40.81     72.77 o 
  -1   1  17     3089.46     3171.29    151.51 o 
   1   1  17     2743.17     2634.56    128.65 o 
   3   1  17     3743.84     3930.26    155.83 o 
   5   1  17        2.58        7.52     69.42 o 
   7   1  17      926.73      686.46    101.74 o 
   9   1  17       18.28     -101.59     67.73 o 
  11   1  17      209.22      207.69    171.41 o 
 -36   2  17        6.68       48.14    126.03 o 
 -34   2  17       55.96       97.47    108.62 o 
 -32   2  17      409.74      649.50    130.59 o 
 -30   2  17     1255.49     1131.67    154.27 o 
 -28   2  17     3532.55     3444.14    175.33 o 
 -26   2  17      807.68      655.25     92.60 o 
 -24   2  17      137.18       94.47     71.51 o 
 -22   2  17      535.99      478.45     80.09 o 
 -20   2  17      275.23      305.51     60.79 o 
 -18   2  17     3770.37     3858.50    141.53 o 
 -16   2  17      880.54      862.23     71.77 o 
 -14   2  17     5054.30     5053.48    167.04 o 
 -12   2  17       17.31       19.77     51.50 o 
 -10   2  17      652.67      646.04     68.73 o 
  -8   2  17     2191.44     1934.29    170.59 o 
  -6   2  17      877.65     1013.99    115.44 o 
  -4   2  17      827.57      877.54     94.30 o 
  -2   2  17     4452.63     5006.06    205.60 o 
   0   2  17      107.50      114.12    153.27 o 
   2   2  17      188.41      285.24    113.34 o 
   4   2  17      473.59      535.56    126.28 o 
   6   2  17       15.42     -105.78     96.37 o 
   8   2  17        7.74       17.70    116.93 o 
  10   2  17      156.07      102.42    131.05 o 
 -33   3  17        9.24       81.32    116.84 o 
 -31   3  17      924.18      964.48    289.56 o 
 -29   3  17        7.08      -32.11    102.21 o 
 -27   3  17      757.49     1061.98    238.98 o 
 -25   3  17       96.63      135.43     85.09 o 
 -23   3  17     6636.01     7031.58    271.46 o 
 -21   3  17        1.44      -59.13     73.21 o 
 -19   3  17    15958.63    15185.61    412.52 o 
 -17   3  17      639.09      651.41    100.26 o 
 -15   3  17      533.42      581.47     74.60 o 
 -13   3  17      893.74      956.73     86.00 o 
 -11   3  17     8963.64     9158.61    276.20 o 
  -9   3  17     4217.40     3969.12    180.97 o 
  -7   3  17    12778.40    13772.57    438.54 o 
  -5   3  17      162.60      110.27     78.88 o 
  -3   3  17       18.96      119.38    111.00 o 
  -1   3  17      993.09      925.77    138.50 o 
   1   3  17     3671.09     4087.26    251.50 o 
   3   3  17     1455.99     1527.18    179.41 o 
   5   3  17     3635.28     3722.74    263.92 o 
   7   3  17       40.54      -86.59    124.02 o 
 -30   4  17      371.41      412.15    151.60 o 
 -28   4  17      424.63      361.92    146.72 o 
 -26   4  17      418.52      555.14    148.81 o 
 -24   4  17      104.24       34.16    178.07 o 
 -22   4  17       55.94       38.03    121.94 o 
 -20   4  17      394.03      529.39    109.17 o 
 -18   4  17     1637.69     1878.16    152.28 o 
 -16   4  17      229.90      201.74     77.15 o 
 -14   4  17       51.74       65.46     72.30 o 
 -12   4  17     2101.98     1954.07    124.48 o 
 -10   4  17       72.14       18.39     86.76 o 
  -8   4  17      145.74      145.51     94.03 o 
  -6   4  17      723.58      621.37    132.47 o 
  -4   4  17      592.60      675.38    137.84 o 
  -2   4  17       26.89       66.47    123.70 o 
   0   4  17     1305.78     1176.73    175.19 o 
   2   4  17      123.77      217.16    137.78 o 
   4   4  17        9.31       -3.18    131.49 o 
 -25   5  17     1610.50     1857.47    235.91 o 
 -23   5  17      306.54      273.88    165.20 o 
 -21   5  17     1338.74     1571.15    298.71 o 
 -19   5  17        0.88      233.37    158.71 o 
 -17   5  17       93.38      -31.56    113.60 o 
 -15   5  17       24.02       -4.69    113.17 o 
 -13   5  17     1723.98     1948.94    137.09 o 
 -11   5  17     1304.73     1301.72    200.71 o 
  -9   5  17     3114.04     3575.50    218.76 o 
  -7   5  17      423.38      462.60    139.76 o 
  -5   5  17      244.90      167.74    132.95 o 
  -3   5  17      285.14      404.13    161.59 o 
  -1   5  17      270.81      247.20    158.44 o 
 -34   0  18       49.37      118.82    189.38 o 
 -32   0  18     4257.46     4800.18    389.03 o 
 -30   0  18       47.48      106.84    149.11 o 
 -28   0  18       12.86      -94.51    134.78 o 
 -26   0  18     2306.02     2419.03    255.62 o 
 -24   0  18     7068.34     7071.48    441.95 o 
 -22   0  18      693.22      542.85    143.80 o 
 -20   0  18    10082.81     9984.73    563.42 o 
 -18   0  18       41.38       18.31    103.18 o 
 -16   0  18     1439.60     1416.53    171.09 o 
 -14   0  18     1178.53     1243.81    158.11 o 
 -12   0  18      813.68      893.31    139.47 o 
 -10   0  18      198.37      151.07     72.30 o 
  -8   0  18    45621.72    44917.91   1510.01 o 
  -6   0  18     3387.97     2869.97    168.37 o 
  -4   0  18     8486.69     8170.16    339.95 o 
  -2   0  18        5.98       79.88     97.85 o 
   0   0  18      541.68      813.28    123.98 o 
   2   0  18      930.09      865.39    117.76 o 
   4   0  18     8056.33     7698.56    343.19 o 
   6   0  18      334.09      384.07    149.79 o 
   8   0  18     1027.46      673.97    178.08 o 
  10   0  18        0.88     -190.19    126.79 o 
 -37   1  18        0.97      -23.29    109.81 o 
 -35   1  18       44.35      130.30    162.25 o 
 -33   1  18      608.77      722.84    129.34 o 
 -31   1  18     1978.68     2549.06    204.53 o 
 -29   1  18     1700.67     1991.07    197.36 o 
 -27   1  18      998.58     1049.57    139.17 o 
 -25   1  18       31.83      -24.14     96.03 o 
 -23   1  18      362.92      306.09    116.66 o 
 -21   1  18     1301.17     1081.67    122.35 o 
 -19   1  18      733.86      708.06    104.69 o 
 -17   1  18     4257.64     3980.86    205.66 o 
 -15   1  18     1856.31     1664.24    103.06 o 
 -13   1  18     3886.34     3780.08    157.41 o 
 -11   1  18     1541.17     1482.85     98.39 o 
  -9   1  18      277.37      260.63     64.47 o 
  -7   1  18     2074.81     1913.23    154.57 o 
  -5   1  18      713.70      726.71     84.21 o 
  -3   1  18     1091.33     1253.21    103.34 o 
  -1   1  18     1478.50     1405.33    111.08 o 
   1   1  18     1647.91     1551.38    117.24 o 
   3   1  18     1747.09     1845.19    132.32 o 
   5   1  18      657.24      569.46     96.49 o 
   7   1  18      121.90       35.52     80.43 o 
   9   1  18      311.26      217.67    170.08 o 
 -36   2  18        1.28       11.62    118.53 o 
 -34   2  18      712.12     1253.36    166.43 o 
 -32   2  18       55.27       72.92    105.92 o 
 -30   2  18     1214.96     1391.09    151.77 o 
 -28   2  18     2939.15     2973.25    165.03 o 
 -26   2  18      561.00      705.08    149.56 o 
 -24   2  18       54.18       51.72     71.47 o 
 -22   2  18     8264.86     8433.75    298.05 o 
 -20   2  18     8220.16     8303.37    362.71 o 
 -18   2  18    10454.57    10000.67    285.68 o 
 -16   2  18     1885.84     1914.28    100.70 o 
 -14   2  18       17.70      -12.59     51.23 o 
 -12   2  18       28.75       66.54     64.10 o 
 -10   2  18     6104.61     6026.88    243.63 o 
  -8   2  18       32.96      -31.93     73.90 o 
  -6   2  18     6532.12     6758.73    374.10 o 
  -4   2  18      813.31      837.91     98.96 o 
  -2   2  18      459.92      507.70     88.66 o 
   0   2  18      210.74      151.43    151.77 o 
   2   2  18     1464.58     1514.35    169.03 o 
   4   2  18       30.65       12.61    108.56 o 
   6   2  18      943.27     1125.49    200.21 o 
   8   2  18      227.16      186.08    139.62 o 
 -33   3  18       43.01      146.58    286.40 o 
 -31   3  18      101.53     -115.39    101.77 o 
 -29   3  18       84.53       54.63    110.44 o 
 -27   3  18        7.48      -95.34    112.17 o 
 -25   3  18       28.38      -37.92     80.44 o 
 -23   3  18      368.57      554.60     99.74 o 
 -21   3  18       70.09       62.41     79.89 o 
 -19   3  18      460.62      452.78     72.93 o 
 -17   3  18       97.68       59.25     63.76 o 
 -15   3  18       20.79      -49.88     60.08 o 
 -13   3  18      835.33      794.13     84.39 o 
 -11   3  18      187.88      179.68     70.88 o 
  -9   3  18      269.34      218.22    115.12 o 
  -7   3  18      185.47      342.88    111.00 o 
  -5   3  18       66.45       36.39     82.59 o 
  -3   3  18       23.08       44.54    170.24 o 
  -1   3  18       20.23      -49.95    103.91 o 
   1   3  18      730.08      727.90    143.12 o 
   3   3  18      317.47      348.48    137.39 o 
   5   3  18       24.23      -94.91    120.30 o 
 -30   4  18     1333.57     1198.03    238.48 o 
 -28   4  18       12.30       42.16    128.13 o 
 -26   4  18        9.74       99.08    128.98 o 
 -24   4  18       10.19     -114.24    126.12 o 
 -22   4  18      726.05      751.84    117.79 o 
 -20   4  18      474.78      437.56    155.04 o 
 -18   4  18      964.53     1029.48    131.01 o 
 -16   4  18      958.60     1216.56    154.95 o 
 -14   4  18      207.12      165.14     80.63 o 
 -12   4  18      108.89       83.60     79.79 o 
 -10   4  18     4822.44     5016.90    199.75 o 
  -8   4  18     1648.75     1567.73    205.35 o 
  -6   4  18      911.48     1221.71    156.48 o 
  -4   4  18      599.04      721.35    146.09 o 
  -2   4  18      142.09      110.78    135.44 o 
   0   4  18       76.82      -63.56    130.70 o 
   2   4  18     1199.27     1016.29    178.16 o 
 -23   5  18       62.08      117.92    151.34 o 
 -21   5  18       11.03      -11.13    143.91 o 
 -19   5  18       45.86      242.83    158.05 o 
 -17   5  18       68.69       77.10    121.04 o 
 -15   5  18      690.17      793.95    143.01 o 
 -13   5  18       52.27       10.46     87.85 o 
 -11   5  18      357.51      269.70    106.38 o 
  -9   5  18      282.76      173.05    108.90 o 
  -7   5  18       21.88      -59.31    125.73 o 
  -5   5  18       42.73      110.71    134.78 o 
 -37   1  19      186.93       87.87    216.01 o 
 -35   1  19      163.76      110.17    194.04 o 
 -33   1  19       25.14     -111.34    125.65 o 
 -31   1  19     2161.54     2654.13    210.07 o 
 -29   1  19     1246.57     1197.60    153.08 o 
 -27   1  19      452.78      488.77    121.62 o 
 -25   1  19     1176.67     1260.69    142.73 o 
 -23   1  19     1136.99     1254.80    136.70 o 
 -21   1  19      982.58      950.82    122.64 o 
 -19   1  19    11029.05     9951.99    400.35 o 
 -17   1  19     1768.82     1597.74    135.08 o 
 -15   1  19     2017.90     1837.32    111.79 o 
 -13   1  19      598.02      796.25     82.69 o 
 -11   1  19     1287.92     1308.38     97.25 o 
  -9   1  19       29.99       68.54     63.16 o 
  -7   1  19     3969.22     4339.98    180.26 o 
  -5   1  19     2530.19     2220.62    187.57 o 
  -3   1  19     3988.90     3848.78    176.88 o 
  -1   1  19      634.91      661.07    155.74 o 
   1   1  19        3.00       91.96     75.09 o 
   3   1  19      316.08      495.05    120.87 o 
   5   1  19      443.97      512.59    101.52 o 
   7   1  19      415.47      297.86     97.15 o 
 -34   2  19      586.74      751.39    257.78 o 
 -32   2  19      119.93       18.67    105.35 o 
 -30   2  19      292.22      383.58     93.69 o 
 -28   2  19      583.51      548.09     96.92 o 
 -26   2  19     1754.38     1900.60    130.26 o 
 -24   2  19       68.30       72.13    102.66 o 
 -22   2  19      147.98      109.04    107.50 o 
 -20   2  19      573.27      523.25     93.05 o 
 -18   2  19     2989.30     2893.97    144.16 o 
 -16   2  19      437.84      479.92     81.06 o 
 -14   2  19       21.52      -17.86     65.94 o 
 -12   2  19     1697.12     1590.71    111.45 o 
 -10   2  19      259.15      269.56     77.65 o 
  -8   2  19       46.78       31.06     68.76 o 
  -6   2  19       82.32       24.20     70.88 o 
  -4   2  19       92.56      186.15     81.90 o 
  -2   2  19      168.57      351.24    118.05 o 
   0   2  19     1368.48     1407.55    158.70 o 
   2   2  19      227.22      126.73    114.47 o 
   4   2  19       36.09     -128.32    139.96 o 
   6   2  19       86.41     -126.01    113.61 o 
 -33   3  19      407.27      449.15    135.40 o 
 -31   3  19      515.94      537.69    266.77 o 
 -29   3  19     1541.64     1461.30    169.45 o 
 -27   3  19     1064.98     1102.42    151.89 o 
 -25   3  19       14.62      -28.67     84.07 o 
 -23   3  19      176.27      126.87     86.65 o 
 -21   3  19     3965.50     3996.86    159.49 o 
 -19   3  19       58.70      127.23     67.02 o 
 -17   3  19     3429.45     3635.56    151.95 o 
 -15   3  19      755.47      735.22     83.37 o 
 -13   3  19       46.82      -11.21     66.72 o 
 -11   3  19       98.99      218.81     71.87 o 
  -9   3  19     1736.73     1905.65    138.03 o 
  -7   3  19        3.69       32.99     86.14 o 
  -5   3  19     1686.11     1741.73    168.83 o 
  -3   3  19      456.11      709.75    201.69 o 
  -1   3  19      460.67      637.57    207.35 o 
   1   3  19      491.51      593.22    146.46 o 
   3   3  19       96.74      154.38    132.97 o 
 -28   4  19      826.53     1039.36    217.85 o 
 -26   4  19      103.84      373.22    146.83 o 
 -24   4  19      142.63      142.19    135.54 o 
 -22   4  19       63.48       42.19    100.22 o 
 -20   4  19      440.13      605.90    121.73 o 
 -18   4  19      380.99      421.16     85.13 o 
 -16   4  19      555.80      546.29     93.39 o 
 -14   4  19     1195.30     1212.24    109.59 o 
 -12   4  19        7.05       54.12     82.04 o 
 -10   4  19      419.29      572.24     97.40 o 
  -8   4  19      260.71       36.21    114.01 o 
  -6   4  19      136.14      101.61    116.99 o 
  -4   4  19      124.34      228.85    226.33 o 
  -2   4  19      593.96      751.33    161.70 o 
   0   4  19       12.81       94.06    135.61 o 
 -21   5  19       28.37        8.75    225.50 o 
 -19   5  19     1471.64     1491.19    253.29 o 
 -17   5  19     1020.14     1192.65    160.97 o 
 -15   5  19     1112.08     1142.93    146.72 o 
 -13   5  19      457.63      615.23    108.20 o 
 -11   5  19       24.01      -13.18    109.56 o 
  -9   5  19       10.45      104.53    106.83 o 
 -36   0  20     1293.97     2360.12    314.52 o 
 -34   0  20     1114.46      903.96    220.34 o 
 -32   0  20      262.01      166.75    174.74 o 
 -30   0  20     1629.76     1933.42    254.62 o 
 -28   0  20      947.77      981.53    203.04 o 
 -26   0  20        5.43      -49.59    138.81 o 
 -24   0  20     2003.29     2399.72    250.29 o 
 -22   0  20     2645.59     2203.68    234.65 o 
 -20   0  20     2980.94     2376.76    237.65 o 
 -18   0  20     2492.46     2464.95    230.99 o 
 -16   0  20     1530.60     1353.29    177.41 o 
 -14   0  20     2081.54     2038.25    215.35 o 
 -12   0  20     2882.22     2828.06    243.97 o 
 -10   0  20      378.68      436.69     93.34 o 
  -8   0  20      118.59      183.89     85.87 o 
  -6   0  20     4431.85     4977.28    347.77 o 
  -4   0  20      588.83      616.50    108.26 o 
  -2   0  20     4649.24     4872.18    279.38 o 
   0   0  20      916.66     1254.20    144.76 o 
   2   0  20        0.54       -1.57     86.77 o 
   4   0  20      833.26     1029.79    204.37 o 
   6   0  20      200.94      406.70    168.76 o 
 -35   1  20       18.27       21.97    195.70 o 
 -33   1  20       60.64       -9.27    120.71 o 
 -31   1  20     2193.74     2175.72    196.47 o 
 -29   1  20     2143.20     2663.67    204.78 o 
 -27   1  20     1287.70     1624.53    162.39 o 
 -25   1  20     1057.14     1088.77    141.09 o 
 -23   1  20       92.33       74.45    109.34 o 
 -21   1  20      243.16      267.27    100.34 o 
 -19   1  20      125.62       33.10     88.96 o 
 -17   1  20     2573.03     2545.39    171.19 o 
 -15   1  20     1550.48     1489.95    108.07 o 
 -13   1  20     1293.12     1457.18    107.56 o 
 -11   1  20      727.21      723.46     88.89 o 
  -9   1  20      942.48     1014.16     98.05 o 
  -7   1  20       97.76      199.70     73.05 o 
  -5   1  20      175.82      250.32     81.00 o 
  -3   1  20      308.06      318.13     84.57 o 
  -1   1  20      356.96      335.90     90.69 o 
   1   1  20      517.93      194.42    149.27 o 
   3   1  20     2205.56     2173.32    196.38 o 
   5   1  20       54.19     -109.23    100.48 o 
 -34   2  20        3.77       89.53    210.35 o 
 -32   2  20     2303.98     2437.99    331.49 o 
 -30   2  20      319.06      282.09    138.44 o 
 -28   2  20      488.71      500.15    135.92 o 
 -26   2  20     2925.43     2929.20    308.55 o 
 -24   2  20        4.21       95.08    106.38 o 
 -22   2  20      722.30      621.25    124.41 o 
 -20   2  20     3296.27     3388.13    163.60 o 
 -18   2  20      325.43      323.51     82.04 o 
 -16   2  20     2852.77     2752.10    150.13 o 
 -14   2  20     1110.43     1148.91    102.03 o 
 -12   2  20       40.40       81.01     71.97 o 
 -10   2  20      772.11      716.48    131.11 o 
  -8   2  20      237.18      283.24     81.66 o 
  -6   2  20       32.48      -29.60     74.64 o 
  -4   2  20     3494.42     3628.84    181.39 o 
  -2   2  20      557.28      625.99    132.61 o 
   0   2  20     2333.48     1832.27    181.71 o 
   2   2  20      308.00      332.77    130.18 o 
   4   2  20      899.70      820.45    160.55 o 
 -31   3  20       19.88       43.12    120.23 o 
 -29   3  20      313.21      441.71    129.31 o 
 -27   3  20       39.76      115.69     93.11 o 
 -25   3  20      205.50      130.60     90.34 o 
 -23   3  20        1.92      -18.66     85.17 o 
 -21   3  20      244.91      316.90     76.37 o 
 -19   3  20       16.88      -40.40     62.79 o 
 -17   3  20      157.40      186.27     86.23 o 
 -15   3  20       70.39       57.87     80.19 o 
 -13   3  20      367.55      358.80     93.41 o 
 -11   3  20      586.63      651.19    115.75 o 
  -9   3  20      829.01      788.94    110.76 o 
  -7   3  20      165.15      418.30    126.68 o 
  -5   3  20      209.65      111.73    113.79 o 
  -3   3  20      220.52      165.92    126.10 o 
  -1   3  20        2.75       47.06    272.76 o 
   1   3  20       16.61       56.22    130.05 o 
 -28   4  20      776.26      766.46    169.47 o 
 -26   4  20      345.41      405.37    149.38 o 
 -24   4  20       90.36       60.31    129.28 o 
 -22   4  20       86.86      -17.01    119.80 o 
 -20   4  20      526.64      538.88    121.91 o 
 -18   4  20       66.27      200.93     86.58 o 
 -16   4  20     1819.70     1878.81    128.65 o 
 -14   4  20     2051.89     2201.91    139.32 o 
 -12   4  20      841.70      869.19    106.75 o 
 -10   4  20       78.25       97.16    100.23 o 
  -8   4  20      480.22      416.38    140.57 o 
  -6   4  20      522.25      862.41    165.26 o 
  -4   4  20     1387.37     1582.23    189.69 o 
 -35   1  21     1234.43     1032.45    263.27 o 
 -33   1  21       71.91       87.41    131.40 o 
 -31   1  21        4.88     -145.06    162.42 o 
 -29   1  21      563.97      704.82    142.86 o 
 -27   1  21     1096.86     1031.87    147.35 o 
 -25   1  21     1599.94     1462.52    156.37 o 
 -23   1  21     4224.41     3845.27    223.15 o 
 -21   1  21      221.86      129.99     97.24 o 
 -19   1  21      165.30      183.03    106.84 o 
 -17   1  21     2127.82     2196.51    165.40 o 
 -15   1  21     1067.92     1231.11    106.90 o 
 -13   1  21     1210.28     1190.25    106.09 o 
 -11   1  21     2081.56     2498.50    138.99 o 
  -9   1  21      405.22      516.57     89.38 o 
  -7   1  21     1070.57      957.82    104.66 o 
  -5   1  21     1607.99     1588.46    123.91 o 
  -3   1  21     1486.93     1305.98    120.39 o 
  -1   1  21     2989.37     2912.38    205.64 o 
   1   1  21     1477.96     1231.02    255.43 o 
   3   1  21      132.66      -20.81    111.71 o 
 -34   2  21      204.05      209.68    223.66 o 
 -32   2  21       31.62       14.98    200.03 o 
 -30   2  21      167.56      170.52    132.38 o 
 -28   2  21      334.70      481.15    138.07 o 
 -26   2  21      401.51      163.17    150.94 o 
 -24   2  21      916.00     1039.09    146.66 o 
 -22   2  21       14.76     -140.53    118.99 o 
 -20   2  21     2234.03     2475.81    149.94 o 
 -18   2  21        3.56       -2.82     75.74 o 
 -16   2  21      690.55      660.64     92.60 o 
 -14   2  21     1164.19     1172.63    109.45 o 
 -12   2  21      521.32      467.54     90.71 o 
 -10   2  21      251.87      172.84     89.92 o 
  -8   2  21       55.49      127.90    109.25 o 
  -6   2  21      142.12      190.47     94.16 o 
  -4   2  21      127.80      262.57    147.78 o 
  -2   2  21      213.10      202.05    120.83 o 
   0   2  21      570.08      659.65    150.17 o 
   2   2  21      290.90      109.13    159.92 o 
 -31   3  21      329.47       12.98    226.32 o 
 -29   3  21      334.43       91.19    229.99 o 
 -27   3  21      629.92      718.76    212.34 o 
 -25   3  21     1796.15     1992.51    228.00 o 
 -23   3  21       71.95       71.46    123.87 o 
 -21   3  21     1541.64     1598.94    134.46 o 
 -19   3  21      110.77      155.03     90.39 o 
 -17   3  21      268.95      215.20     91.93 o 
 -15   3  21     1419.87     1266.68    122.21 o 
 -13   3  21     1960.41     2079.69    206.36 o 
 -11   3  21      889.71      967.43    116.57 o 
  -9   3  21     3668.92     3658.42    194.95 o 
  -7   3  21      835.94     1000.64    153.98 o 
  -5   3  21        5.56      -65.75    111.37 o 
  -3   3  21     1155.67     1100.76    166.86 o 
  -1   3  21     1152.79     1498.27    188.71 o 
 -26   4  21      175.07      280.58    261.44 o 
 -24   4  21      120.79       50.25    109.83 o 
 -22   4  21      120.40      140.15    108.10 o 
 -20   4  21        0.64        6.78    108.54 o 
 -18   4  21      796.25      933.42    108.83 o 
 -16   4  21       86.37      179.05     87.54 o 
 -14   4  21      125.83      256.02     92.64 o 
 -12   4  21        3.50      -22.97     98.41 o 
 -10   4  21     1134.29     1060.50    161.77 o 
  -8   4  21       23.71      -11.24    125.11 o 
  -6   4  21       85.65      111.57    133.27 o 
 -34   0  22      363.47      572.80    219.34 o 
 -32   0  22      221.06      429.70    197.38 o 
 -30   0  22      130.18      290.56    185.72 o 
 -28   0  22      139.52        2.66    162.09 o 
 -26   0  22     1550.21     1625.88    237.98 o 
 -24   0  22       68.52      -26.96    149.44 o 
 -22   0  22     4582.15     4872.06    360.75 o 
 -20   0  22      203.96      269.26    151.77 o 
 -18   0  22     2675.14     2494.24    252.29 o 
 -16   0  22     1212.90      972.88    180.74 o 
 -14   0  22     1095.14     1048.76    182.07 o 
 -12   0  22     1032.46      993.85    187.39 o 
 -10   0  22     8289.03     8813.64    535.13 o 
  -8   0  22      484.16      396.30    106.89 o 
  -6   0  22      934.76     1005.13    136.11 o 
  -4   0  22      891.19      876.78    134.06 o 
  -2   0  22      515.07      724.03    133.79 o 
   0   0  22      885.49      951.94    145.01 o 
   2   0  22      293.49      222.33    161.09 o 
 -35   1  22        0.22     -140.74    133.20 o 
 -33   1  22        9.19       38.42    131.88 o 
 -31   1  22      370.91      557.35    221.34 o 
 -29   1  22      800.45     1099.49    157.68 o 
 -27   1  22      642.89      749.65    139.09 o 
 -25   1  22      196.35      201.29    116.83 o 
 -23   1  22        9.86       43.15    117.32 o 
 -21   1  22     1345.81     1109.08    139.65 o 
 -19   1  22      350.06      411.96    111.52 o 
 -17   1  22       67.42      -14.11    143.96 o 
 -15   1  22     1596.14     1362.15    147.53 o 
 -13   1  22     1013.88      947.36    102.31 o 
 -11   1  22      487.23      409.52     87.30 o 
  -9   1  22       27.04       46.40     79.09 o 
  -7   1  22      162.93      116.92     79.50 o 
  -5   1  22        4.07      -69.10     81.13 o 
  -3   1  22      132.10      154.61     92.17 o 
  -1   1  22      110.49      162.05    118.01 o 
   1   1  22      288.92      284.06    129.57 o 
 -32   2  22     1205.85     1328.96    185.05 o 
 -30   2  22       47.03        3.36    131.33 o 
 -28   2  22      171.12      225.19    131.04 o 
 -26   2  22      287.54      120.08    125.70 o 
 -24   2  22     2833.05     2741.37    207.69 o 
 -22   2  22     4828.66     4203.36    241.04 o 
 -20   2  22     6809.67     6852.11    335.47 o 
 -18   2  22      269.76      334.59     91.34 o 
 -16   2  22       61.67       30.35     78.43 o 
 -14   2  22      768.53      784.99    103.43 o 
 -12   2  22     1418.94     1564.30    128.14 o 
 -10   2  22      379.11      325.38     98.33 o 
  -8   2  22      884.79      947.74    112.59 o 
  -6   2  22      121.66      121.48     92.76 o 
  -4   2  22       47.62       48.84    113.54 o 
  -2   2  22      886.71      866.51    158.16 o 
   0   2  22      496.11      578.44    149.58 o 
 -29   3  22       37.10      -44.59    206.70 o 
 -27   3  22       96.31      149.31    184.22 o 
 -25   3  22        4.98     -157.13    122.23 o 
 -23   3  22       34.58      151.08    136.13 o 
 -21   3  22      136.36      113.02     92.84 o 
 -19   3  22     1234.94     1119.08    133.31 o 
 -17   3  22       41.07      -38.84     88.68 o 
 -15   3  22      238.86      186.71     95.77 o 
 -13   3  22      571.42      442.66    107.26 o 
 -11   3  22      525.70      446.75    149.89 o 
  -9   3  22      106.64      118.76     99.59 o 
  -7   3  22       76.52       42.33    124.38 o 
  -5   3  22       33.76      -76.77    128.00 o 
 -22   4  22      609.05     1013.65    234.65 o 
 -20   4  22      800.65      818.77    283.24 o 
 -18   4  22      233.26      291.23    111.83 o 
 -16   4  22        1.44       77.97    105.76 o 
 -14   4  22     1025.55     1082.63    138.16 o 
 -12   4  22     3508.39     3920.83    251.88 o 
 -10   4  22     3533.15     3329.17    239.42 o 
 -33   1  23     1412.72     1741.77    332.99 o 
 -31   1  23      143.18      308.68    142.71 o 
 -29   1  23      839.28      616.01    148.00 o 
 -27   1  23       37.64      -22.16    119.43 o 
 -25   1  23      712.01      901.60    144.62 o 
 -23   1  23     2268.86     2260.88    187.06 o 
 -21   1  23     4529.77     4222.82    237.20 o 
 -19   1  23     1288.41     1262.05    146.83 o 
 -17   1  23     1457.12     1286.67    148.98 o 
 -15   1  23      133.69       38.22     81.43 o 
 -13   1  23      228.69      271.88     86.60 o 
 -11   1  23     1952.79     1768.06    146.55 o 
  -9   1  23     3268.91     3395.66    274.49 o 
  -7   1  23     1551.94     1523.78    132.25 o 
  -5   1  23     1678.56     1713.68    139.83 o 
  -3   1  23       81.63      245.61     98.59 o 
  -1   1  23       92.91        7.99    115.19 o 
 -32   2  23       22.37     -120.58    136.94 o 
 -30   2  23      517.42      764.07    162.14 o 
 -28   2  23      379.10      591.09    146.93 o 
 -26   2  23      123.02      -36.55    134.64 o 
 -24   2  23      848.04      694.94    142.96 o 
 -22   2  23      929.79      965.29    199.36 o 
 -20   2  23       38.76       73.59     88.32 o 
 -18   2  23      516.08      542.02    103.03 o 
 -16   2  23      111.77      163.76     89.68 o 
 -14   2  23      205.48      222.65     93.21 o 
 -12   2  23      254.05      136.53     89.84 o 
 -10   2  23      746.85      761.39    112.72 o 
  -8   2  23       11.10       59.40     91.27 o 
  -6   2  23        3.71      100.32    118.93 o 
  -4   2  23      173.98      -62.73    121.05 o 
 -27   3  23        4.76       29.95    136.89 o 
 -25   3  23       89.13       22.02    148.10 o 
 -23   3  23     2744.41     2655.14    424.52 o 
 -21   3  23        0.15       22.78     91.59 o 
 -19   3  23     1579.87     1464.89    136.47 o 
 -17   3  23      186.09      185.75     96.39 o 
 -15   3  23      187.33      224.59    162.45 o 
 -13   3  23      318.76      162.25    101.88 o 
 -11   3  23      246.96      439.23    153.11 o 
  -9   3  23       11.23      -93.94    112.78 o 
  -7   3  23     1803.42     2134.91    268.76 o 
 -32   0  24     2108.23     2296.19    301.54 o 
 -30   0  24      173.77      122.15    186.39 o 
 -28   0  24      228.33      287.57    188.05 o 
 -26   0  24      303.99      393.39    184.07 o 
 -24   0  24      644.82      832.08    203.37 o 
 -22   0  24      208.30      244.96    170.08 o 
 -20   0  24     5601.10     5223.16    383.71 o 
 -18   0  24      349.63      363.77    162.44 o 
 -16   0  24     2261.62     1804.96    238.64 o 
 -14   0  24       60.39     -198.68    132.45 o 
 -12   0  24       17.29      -58.57    157.11 o 
 -10   0  24      570.25      431.70    182.74 o 
  -8   0  24     1762.09     1789.32    253.62 o 
  -6   0  24      278.43      359.57    206.02 o 
  -4   0  24     1730.04     1634.84    174.98 o 
 -31   1  24      478.16      379.47    147.58 o 
 -29   1  24      176.14      138.66    133.08 o 
 -27   1  24      558.53      410.44    139.30 o 
 -25   1  24      380.11      322.38    130.75 o 
 -23   1  24      296.97      306.43    124.56 o 
 -21   1  24      647.01      933.18    259.44 o 
 -19   1  24      385.90      551.06    135.13 o 
 -17   1  24      471.28      695.55    159.09 o 
 -15   1  24      121.70      154.84     90.39 o 
 -13   1  24      271.14      294.37     94.45 o 
 -11   1  24     1007.97     1027.16    119.84 o 
  -9   1  24        9.83      156.61     93.78 o 
  -7   1  24        0.34     -129.69     86.46 o 
  -5   1  24       10.60       96.38    111.28 o 
 -30   2  24      415.92      238.01    146.04 o 
 -28   2  24      747.22      829.86    161.67 o 
 -26   2  24        7.78     -107.65    122.38 o 
 -24   2  24        2.45     -172.60    115.07 o 
 -22   2  24      445.04      525.13    168.26 o 
 -20   2  24      142.24       36.21     90.17 o 
 -18   2  24      877.88      858.49    112.59 o 
 -16   2  24      111.59       31.21     92.43 o 
 -14   2  24      141.03      126.62     95.90 o 
 -12   2  24       42.83      116.33     93.45 o 
 -10   2  24      209.32      263.09    102.87 o 
  -8   2  24       67.56       39.06     99.38 o 
  -6   2  24     1089.99     1536.25    570.30 o 
 -25   3  24       79.74       64.90    214.52 o 
 -23   3  24       11.85      231.17    140.42 o 
 -21   3  24        0.46       32.77    112.76 o 
 -19   3  24      293.25      122.20    104.91 o 
 -17   3  24        9.78       74.26     98.66 o 
 -15   3  24      234.17      259.19    102.97 o 
 -13   3  24      103.97      104.87    106.34 o 
 -11   3  24       71.00       24.06    106.27 o 
 -29   1  25      246.73      270.17    137.38 o 
 -27   1  25      371.77      394.91    247.62 o 
 -25   1  25      563.46      659.84    145.21 o 
 -23   1  25      121.17      138.48    123.13 o 
 -21   1  25      201.40       28.43    116.90 o 
 -19   1  25      912.75     1029.19    152.87 o 
 -17   1  25      784.29      769.62    139.56 o 
 -15   1  25      854.55     1077.98    292.22 o 
 -13   1  25      656.62      860.72    158.86 o 
 -11   1  25      128.43      146.14     98.71 o 
  -9   1  25       26.69       26.41     94.40 o 
 -26   2  25      225.16      309.15    141.55 o 
 -24   2  25       19.91       66.59    206.70 o 
 -22   2  25      254.93      159.63    131.03 o 
 -20   2  25        5.24       53.59     94.13 o 
 -18   2  25        9.80      -10.79     94.46 o 
 -16   2  25        3.94      175.24     98.67 o 
 -14   2  25      213.60      233.35    104.73 o 
 -12   2  25        6.69       10.81     94.18 o 
 -10   2  25      592.21      579.54    119.43 o 
 -28   0  26      132.49       25.96    188.38 o 
 -26   0  26     1099.62     1107.33    234.65 o 
 -24   0  26     1069.49      942.56    227.33 o 
 -22   0  26        5.19      243.30    181.39 o 
 -20   0  26      255.88      198.03    175.40 o 
 -18   0  26      965.54     1109.66    221.34 o 
 -16   0  26       60.24       34.61    166.75 o 
 -14   0  26      714.89      424.04    198.04 o 
 -12   0  26      475.83      691.64    211.36 o 
 -27   1  26       52.05       55.97    143.95 o 
 -25   1  26      277.55      241.65    134.81 o 
 -23   1  26     1431.01     1292.66    168.74 o 
 -21   1  26       42.96       26.10    157.59 o 
 -19   1  26       27.66      -10.14    118.39 o 
 -17   1  26       24.69      -80.25    117.68 o 
 -15   1  26      194.89      113.37    282.07 o 
 -13   1  26      274.18      349.88    107.81 o 
 -22   2  26      870.11      814.66    157.86 o 
 -20   2  26      241.63      311.76    159.26 o 
 -18   2  26        6.57      -73.13     98.45 o 
                                                 
